# Supplementary material for: Conservation of griseofulvin genes in the gsf gene cluster among fungal genomes
Source: G3 (Bethesda). 2021 Nov 18;12(2):jkab399. doi: 10.1093/g3journal/jkab399 (PMC9210304; doi:10.1093/g3journal/jkab399)
Supplement: jkab399_Supplementary_Data_files [file jkab399_supplementary_data_files.zip]

Archive with 4 entries (4 files):
- Supplementry file 5-Oct17, 2021.xlsx
- Supplemantry file 1-Oct17, 2021.xls
- Supplementary file 3-Oct17, 2021.xlsx
- Supplementary file 4-Oct17, 2021.xlsx
