# Supplementary material for: Conservation of griseofulvin genes in the gsf gene cluster among fungal genomes
Source: G3 (Bethesda). 2021 Nov 18;12(2):jkab399. doi: 10.1093/g3journal/jkab399 (PMC9210304; doi:10.1093/g3journal/jkab399)
Supplement: jkab399_Supplementary_Data_files [file jkab399_supplementary_data_files.zip › Supplementry file 5-Oct17, 2021.xlsx]

## Sheet: P. capsulatum (JPLR00000000.1)
Table S1. Gsf Domain analysis of P. capsulatum using NCBI CDD.
Query	Hit type	PSSM-ID	From	To	E-Value	Bitscore	Accession	Short name
gsfR1	specific	213391	2	275	1.37137e-14	75.1736	cd12148	fungal_TF_MHR
gsfJ	specific	341045	29	413	9.45067e-86	267.507	cd17502	MFS_Azr1_MDR_like
gsfI	superfamily	380163	32	285	6.48861e-19	89.0048	cl38964	halo_ClmS superfamily
gsfA	specific	225858	250	1034	8.16948e-171	541.66	COG3321	PksD
	specific	275325	1061	1377	2.04513e-93	304.929	TIGR04532	PT_fungal_PKS
	superfamily	415491	5	118	1.10005e-15	78.0221	cl08282	Acyl_transf_1 superfamily
	specific	395435	1456	1514	6.48921e-08	50.6377	pfam00550	PP-binding
gsfB	superfamily	418430	251	391	7.48891e-22	92.8537	cl17173	AdoMet_MTases superfamily
gsfC	superfamily	418430	228	372	5.02691e-15	73.2085	cl17173	AdoMet_MTases superfamily
gsfD	superfamily	418430	192	333	2.9321e-15	73.5937	cl17173	AdoMet_MTases superfamily
	superfamily	414963	68	105	0.00381713	35.9864	cl06920	dimerization2 superfamily
gsfE	specific	187652	14	323	1.48497e-107	318.421	cd08948	5beta-POR_like_SDR_a
gsfF	specific	410683	1	364	8.6113e-146	419.294	cd11060	CYP57A1-like

## Sheet: P. griseofulvum MRI314
Table S2. Gsf Domain analysis of P. griseofulvum MRI314 using NCBI CDD.
Query	Hit type	PSSM-ID	From	To	E-Value	Bitscore	Accession	Short name
gsfD	superfamily	418430	184	371	3.18731e-12	65.1193	cl17173	AdoMet_MTases superfamily
	superfamily	414963	68	110	8.04104e-05	40.994	cl06920	dimerization2 superfamily
gsfC	superfamily	418430	228	374	9.5615e-17	78.2161	cl17173	AdoMet_MTases superfamily
	superfamily	131763	62	339	7.59479e-06	47.3532	cl25581	C20_methyl_CrtF superfamily
gsfB	superfamily	418430	237	383	1.42418e-21	91.6981	cl17173	AdoMet_MTases superfamily
gsfA	specific	225858	64	825	6.03066e-156	493.895	COG3321	PksD
	specific	275325	852	1170	2.34252e-96	310.322	TIGR04532	PT_fungal_PKS
	superfamily	415491	5	65	2.46543e-07	52.9841	cl08282	Acyl_transf_1 superfamily
gsfI	superfamily	380163	8	328	1.34742e-26	112.887	cl38964	halo_ClmS superfamily
gsfJ	specific	341045	56	473	4.38795e-78	247.477	cd17502	MFS_Azr1_MDR_like
	superfamily	182502	149	324	8.75743e-07	51.2707	cl32521	PRK10504 superfamily

## Sheet: P. griseofulvum PG3
Table S3. Gsf Domain analysis of P. griseofulvum PG3 using NCBI CDD.
Query	Hit type	PSSM-ID	From	To	E-Value	Bitscore	Accession	Short name
gsfJ	specific	341045	65	482	3.98787e-78	247.862	cd17502	MFS_Azr1_MDR_like
	superfamily	182502	158	333	8.86228e-07	51.2707	cl32521	PRK10504 superfamily
gsfI	superfamily	380163	8	328	1.34742e-26	112.887	cl38964	halo_ClmS superfamily
gsfA	specific	225858	250	1098	0	588.269	COG3321	PksD
	specific	275325	1125	1443	1.46016e-95	310.707	TIGR04532	PT_fungal_PKS
	superfamily	415491	5	118	3.03331e-17	82.6445	cl08282	Acyl_transf_1 superfamily
gsfB	superfamily	418430	237	383	1.42418e-21	91.6981	cl17173	AdoMet_MTases superfamily
gsfC	superfamily	418430	228	374	9.5615e-17	78.2161	cl17173	AdoMet_MTases superfamily
	superfamily	131763	62	339	7.59479e-06	47.3532	cl25581	C20_methyl_CrtF superfamily
gsfD	superfamily	418430	184	371	3.44007e-12	65.1193	cl17173	AdoMet_MTases superfamily
	superfamily	414963	68	110	1.24207e-05	43.3052	cl06920	dimerization2 superfamily
gsfE	specific	187652	17	304	5.50954e-98	292.998	cd08948	5beta-POR_like_SDR_a
gsfF	specific	410683	19	404	2.38997e-160	458.199	cd11060	CYP57A1-like

## Sheet: P. griseofulvum D-756
Table S4. Gsf Domain analysis of P. griseofulvum D-756 using NCBI CDD.
Query	Hit type	PSSM-ID	From	To	E-Value	Bitscore	Accession	Short name
gsfF	superfamily	425388	19	170	2.95819e-58	187.789	cl41757	cytochrome_P450 superfamily
gsfE	specific	187652	17	324	9.29728e-111	325.354	cd08948	5beta-POR_like_SDR_a
gsfD	superfamily	418430	184	371	3.44007e-12	65.1193	cl17173	AdoMet_MTases superfamily
	superfamily	414963	68	110	1.24207e-05	43.3052	cl06920	dimerization2 superfamily
gsfC	superfamily	418430	228	374	9.5615e-17	78.2161	cl17173	AdoMet_MTases superfamily
	superfamily	131763	62	339	7.59479e-06	47.3532	cl25581	C20_methyl_CrtF superfamily
gsfB	superfamily	418430	237	383	1.42418e-21	91.6981	cl17173	AdoMet_MTases superfamily
gsfA	specific	225858	46	825	2.07637e-155	496.592	COG3321	PksD
	specific	275325	852	1170	5.08287e-96	311.092	TIGR04532	PT_fungal_PKS
	specific	395435	1279	1337	7.10282e-08	50.2525	pfam00550	PP-binding
	superfamily	415491	5	65	2.79431e-07	52.9841	cl08282	Acyl_transf_1 superfamily
gsfI	superfamily	380163	8	328	1.34742e-26	112.887	cl38964	halo_ClmS superfamily
gsfJ	specific	341045	56	473	4.38795e-78	247.477	cd17502	MFS_Azr1_MDR_like
	superfamily	182502	149	324	8.75743e-07	51.2707	cl32521	PRK10504 superfamily

## Sheet: P. coprophilum (MDDG00000000.1)
Table S5. Gsf Domain analysis of P. coprophilum using NCBI CDD.
Query	Hit type	PSSM-ID	From	To	E-Value	Bitscore	Accession	Short name
gsfG	specific	403870	181	265	4.81688e-18	77.4662	pfam12796	Ank_2
	specific	269836	25	46	7.20119e-07	45.7886	cd14688	bZIP_YAP
	superfamily	215625	129	306	2.68867e-06	48.711	cl33658	PLN03192 superfamily
gsfE	specific	187652	4	314	2.45626e-107	317.265	cd08948	5beta-POR_like_SDR_a
gsfD	superfamily	418430	184	333	1.07894e-08	54.7189	cl17173	AdoMet_MTases superfamily
	superfamily	414963	63	110	2.92013e-05	42.1496	cl06920	dimerization2 superfamily
gsfC	superfamily	418430	231	372	6.04032e-15	73.2085	cl17173	AdoMet_MTases superfamily
	superfamily	131763	62	339	4.97534e-05	44.6568	cl25581	C20_methyl_CrtF superfamily
gsfB	superfamily	418430	251	392	7.99125e-18	81.2977	cl17173	AdoMet_MTases superfamily
gsfA	specific	225858	395	1271	0	624.863	COG3321	PksD
	specific	275325	1298	1616	2.91534e-95	311.092	TIGR04532	PT_fungal_PKS
	specific	406473	20	263	4.03333e-44	160.84	pfam16073	SAT
	specific	395435	1726	1784	2.92941e-07	49.0969	pfam00550	PP-binding
gsfI	superfamily	380163	8	372	1.20819e-43	162.963	cl38964	halo_ClmS superfamily
gsfJ	specific	341045	81	486	2.59648e-99	304.872	cd17502	MFS_Azr1_MDR_like
gsfR1	specific	213391	2	322	7.3335e-22	97.5152	cd12148	fungal_TF_MHR

## Sheet: P. vulpinum (MDYP01000001.1)
Table S6. Gsf Domain analysis of P. vulpinum using NCBI CDD.
Query	Hit type	PSSM-ID	From	To	E-Value	Bitscore	Accession	Short name
gsfD	superfamily	418430	180	321	2.54202e-14	70.8973	cl17173	AdoMet_MTases superfamily
	superfamily	414963	68	110	9.49567e-06	43.3052	cl06920	dimerization2 superfamily
gsfB	superfamily	418430	235	296	1.23466e-07	51.2521	cl17173	AdoMet_MTases superfamily
gsfA	specific	225858	223	990	3.47501e-152	491.584	COG3321	PksD
	specific	275325	1019	1332	4.22638e-91	298.381	TIGR04532	PT_fungal_PKS
	superfamily	415491	1	107	1.60644e-14	74.5553	cl08282	Acyl_transf_1 superfamily
	specific	223314	1435	1506	1.29328e-08	53.0672	COG0236	AcpP
gsfJ	superfamily	421695	61	359	1.42941e-49	169.666	cl28910	MFS superfamily

## Sheet: P. aethiopicum (GU574478.1)
Table S7. Gsf Domain analysis of P. aethiopicum using NCBI CDD.
Query	Hit type	PSSM-ID	From	To	E-Value	Bitscore	Accession	Short name
gsfR2	specific	214501	6	45	3.98989e-11	57.3698	smart00066	GAL4
gsfK	specific	187586	5	251	1.76662e-66	205.607	cd05325	carb_red_sniffer_like_SDR_c
gsfR1	specific	213391	157	519	7.17201e-26	110.612	cd12148	fungal_TF_MHR
gsfJ	specific	341045	61	461	1.90909e-102	312.19	cd17502	MFS_Azr1_MDR_like
gsfI	superfamily	380163	8	372	7.68126e-44	163.348	cl38964	halo_ClmS superfamily
gsfA	specific	225858	395	1271	0	633.723	COG3321	PksD
	specific	275325	1298	1616	4.68382e-95	310.322	TIGR04532	PT_fungal_PKS
	specific	406473	20	272	1.56882e-43	158.914	pfam16073	SAT
	specific	395435	1726	1784	1.67579e-07	49.4821	pfam00550	PP-binding
gsfB	superfamily	418430	251	391	3.79203e-24	99.0169	cl17173	AdoMet_MTases superfamily
gsfC	superfamily	418430	228	372	4.58582e-16	76.2901	cl17173	AdoMet_MTases superfamily
gsfD	superfamily	418430	214	355	1.99191e-12	65.5045	cl17173	AdoMet_MTases superfamily
	superfamily	414963	63	110	1.05509e-05	43.3052	cl06920	dimerization2 superfamily
gsfE	specific	187652	4	314	6.7561e-111	326.51	cd08948	5beta-POR_like_SDR_a
gsfG	specific	403870	168	250	1.86782e-18	78.2366	pfam12796	Ank_2
	specific	394980	266	295	2.25827e-05	40.7006	pfam00023	Ank

## Sheet: A. alliaceus (SWAS00000000.1)
Table S8. Gsf Domain analysis of A. alliaceus (SWAS00000000.1) using NCBI CDD.
Query	Hit type	PSSM-ID	From	To	E-Value	Bitscore	Accession	Short name
gsfI	superfamily	380163	41	239	1.49816e-16	80.9156	cl38964	halo_ClmS superfamily
gsfA	specific	225858	84	867	9.76888e-172	539.349	COG3321	PksD
	specific	275325	894	1212	2.3533e-99	319.952	TIGR04532	PT_fungal_PKS
	specific	395435	1280	1316	0.000142873	41.0078	pfam00550	PP-binding
gsfB	superfamily	418430	169	309	1.185e-21	90.9277	cl17173	AdoMet_MTases superfamily
gsfC	superfamily	418430	228	374	1.4279e-15	74.7493	cl17173	AdoMet_MTases superfamily
gsfE	superfamily	419666	4	129	6.18696e-30	109.257	cl21454	NADB_Rossmann superfamily
gsfF	specific	410683	69	498	0	520.602	cd11060	CYP57A1-like

## Sheet: A. alliaceus (STFQ00000000.1)
Table S9. Gsf Domain analysis of A. alliaceus (STFQ00000000.1) using NCBI CDD.
Query	Hit type	PSSM-ID	From	To	E-Value	Bitscore	Accession	Short name
gsfI	superfamily	380163	41	239	3.25719e-17	83.2268	cl38964	halo_ClmS superfamily
gsfA	specific	225858	84	867	1.60155e-170	535.882	COG3321	PksD
	specific	275325	894	1212	5.78214e-99	319.182	TIGR04532	PT_fungal_PKS
	specific	395435	1280	1316	0.000142873	41.0078	pfam00550	PP-binding
gsfB	superfamily	418430	277	417	9.64858e-22	92.8537	cl17173	AdoMet_MTases superfamily
gsfC	superfamily	418430	228	374	4.08086e-16	76.2901	cl17173	AdoMet_MTases superfamily
	superfamily	131763	74	339	0.000145251	43.116	cl25581	C20_methyl_CrtF superfamily
gsfE	superfamily	419666	4	129	6.18696e-30	109.257	cl21454	NADB_Rossmann superfamily
gsfF	superfamily	425388	60	169	7.45336e-42	144.647	cl41757	cytochrome_P450 superfamily

## Sheet: A. burnettii (SPNV00000000.1)
Table S10. Gsf Domain analysis of A. burnettii (SPNV00000000.1) using NCBI CDD.
Query	Hit type	PSSM-ID	From	To	E-Value	Bitscore	Accession	Short name
gsfA	specific	225858	395	1271	0	644.894	COG3321	PksD
	specific	275325	1298	1616	3.8658e-98	319.182	TIGR04532	PT_fungal_PKS
	specific	406473	20	251	6.70806e-42	154.292	pfam16073	SAT
	specific	395435	1727	1783	3.85219e-07	48.7117	pfam00550	PP-binding
gsfB	superfamily	418430	251	391	3.00615e-21	90.9277	cl17173	AdoMet_MTases superfamily
gsfC	superfamily	418430	228	374	2.14518e-15	74.3641	cl17173	AdoMet_MTases superfamily
gsfE	superfamily	419666	148	255	1.22433e-20	88.8419	cl21454	NADB_Rossmann superfamily
	superfamily	419666	2	85	7.51563e-08	52.2479	cl21454	NADB_Rossmann superfamily
gsfF	specific	410683	69	498	0	520.987	cd11060	CYP57A1-like
gsfG	specific	403870	177	261	1.3972e-19	81.3182	pfam12796	Ank_2
	superfamily	215625	124	302	7.75392e-07	50.2518	cl33658	PLN03192 superfamily
	specific	269836	26	52	1.16944e-05	42.3218	cd14688	bZIP_YAP
gsfI	superfamily	380163	8	376	3.65203e-44	164.504	cl38964	halo_ClmS superfamily

[truncated: 2 more sheets: X.flabelliformis(VFLP00000000.1, M. echinata (BCHF00000000.1)]
