# Supplementary material for: Conservation of griseofulvin genes in the gsf gene cluster among fungal genomes
Source: G3 (Bethesda). 2021 Nov 18;12(2):jkab399. doi: 10.1093/g3journal/jkab399 (PMC9210304; doi:10.1093/g3journal/jkab399)
Supplement: jkab399_Supplementary_Data_files [file jkab399_supplementary_data_files.zip › Supplemantry file 1-Oct17, 2021.xls]

## Sheet: GsfR2
Description	Scientific Name	Max Score	Total Score	Query Cover	E value	Per. ident	Accession
RecName: Full=Transcription factor gsfR2; AltName: Full=Griseofulvin synthesis protein R2A [Penicillium aethiopicum]	Penicillium aethiopicum	866	866	1	0	100	D7PI10.1
hypothetical protein PENFLA_c032G01444 [Penicillium flavigenum]	Penicillium flavigenum	706	706	1	0	81.2	OQE15360.1
transcription factor gsfR2 [Aspergillus pseudoviridinutans]	Aspergillus pseudoviridinutans	611	611	1	0	71.15	GIJ89536.1
uncharacterized protein PGRI_071450 [Penicillium griseofulvum]	Penicillium griseofulvum	592	592	0.99	0	70.53	XP_040652536.1
hypothetical protein PENARI_c003G07798 [Penicillium arizonense]	Penicillium arizonense	609	609	1	0	70.48	XP_022491670.1
Fungal transcriptional regulatory protein, N-terminal [Penicillium camemberti]	Penicillium camemberti	613	613	1	0	70.43	CRL21950.1
hypothetical protein BDV29DRAFT_135111 [Aspergillus leporis]	Aspergillus leporis	599	599	1	0	70	KAB8073576.1
hypothetical protein ACN42_g10611 [Penicillium freii]	Penicillium freii	603	603	1	0	69.71	KUM56594.1
hypothetical protein PENPOL_c022G05372 [Penicillium polonicum]	Penicillium polonicum	522	522	0.86	0	69.44	OQD60579.1
hypothetical protein TCE0_039f12975 [Talaromyces cellulolyticus]	Talaromyces cellulolyticus	449	449	0.78	2e-154	68.4	GAM40545.1
hypothetical protein PCG10_008745 [Penicillium crustosum]	Penicillium crustosum	308	308	0.56	3e-100	65.96	KAF7520819.1
hypothetical protein BBP40_005409 [Aspergillus hancockii]	Aspergillus hancockii	535	535	1	0	63.22	KAF7588658.1
hypothetical protein BS50DRAFT_13554 [Corynespora cassiicola Philippines]	Corynespora cassiicola Philippines	466	466	1	7e-160	59	PSN74324.1
Transcription factor gsfR2 [Lasiodiplodia theobromae]	Lasiodiplodia theobromae	382	382	0.76	5e-128	58.93	KAB2579686.1
hypothetical protein BK809_0004116 [Diplodia seriata]	Diplodia seriata	365	365	0.77	3e-121	58.82	OMP85446.1
Fungal transcriptional regulatory protein [Lasiodiplodia theobromae]	Lasiodiplodia theobromae	380	380	0.76	2e-127	58.62	XP_035371655.1
transcription factor cys6 protein [Stemphylium lycopersici]	Stemphylium lycopersici	340	340	0.77	6e-111	57.44	KNG49695.1
transcription factor cys6 protein [Diplodia corticola]	Diplodia corticola	366	366	0.78	9e-122	57.01	XP_020132138.1
GsfR2 [Macrophomina phaseolina MS6]	Macrophomina phaseolina MS6	328	328	0.71	5e-107	56.86	EKG19853.1
hypothetical protein CC86DRAFT_365790 [Ophiobolus disseminans]	Ophiobolus disseminans	318	318	0.71	6e-103	55.37	KAF2831860.1
hypothetical protein SS1G_05579 [Sclerotinia sclerotiorum 1980 UF-70]	Sclerotinia sclerotiorum 1980 UF-70	395	395	0.97	7e-132	53.62	XP_001594149.1
hypothetical protein GTA08_BOTSDO13820 [Botryosphaeria dothidea]	Botryosphaeria dothidea	368	368	0.8	6e-122	52.81	KAF4310751.1
f489a9d2-bea0-4dd2-9071-79e5e5c60c68-CDS [Sclerotinia trifoliorum]	Sclerotinia trifoliorum	390	390	0.97	7e-130	52.77	CAD6445586.1
hypothetical protein K505DRAFT_324909 [Melanomma pulvis-pyrius CBS 109.77]	Melanomma pulvis-pyrius CBS 109.77	405	405	0.96	8e-136	52.67	KAF2794219.1
putative transcription factor cys6 protein [Neofusicoccum parvum UCRNP2]	Neofusicoccum parvum UCRNP2	241	241	0.57	9e-74	51.84	EOD51347.1
hypothetical protein A1O9_01907 [Exophiala aquamarina CBS 119918]	Exophiala aquamarina CBS 119918	397	397	0.97	1e-132	51.82	XP_013262937.1
transcription factor cys6 protein [Botryosphaeria dothidea]	Botryosphaeria dothidea	336	336	0.8	1e-109	51.61	KAF4308293.1
hypothetical protein BCIN_05g05140 [Botrytis cinerea B05.10]	Botrytis cinerea B05.10	363	363	0.97	4e-119	50.24	XP_024548844.1
putative transcription factor cys6 protein [Botrytis cinerea BcDW1]	Botrytis cinerea BcDW1	363	363	0.97	2e-119	50.12	EMR86719.1
uncharacterized protein EAE97_000921 [Botrytis byssoidea]	Botrytis byssoidea	304	304	0.81	2e-95	50	XP_038737332.1
hypothetical protein UCDDS831_g06734 [Diplodia seriata]	Diplodia seriata	271	271	0.75	5e-81	49.68	KKY16901.1
hypothetical protein AA0118_g9659 [Alternaria tenuissima]	Alternaria tenuissima	268	268	0.66	3e-83	49.33	RYN53583.1
hypothetical protein BOTNAR_0075g00290 [Botryotinia narcissicola]	Botryotinia narcissicola	355	355	0.96	6e-116	49.27	TGO65679.1
hypothetical protein AA0120_g11707 [Alternaria tenuissima]	Alternaria tenuissima	270	270	0.66	1e-83	49.16	RYN76789.1
GsfR2 [Macrophomina phaseolina MS6]	Macrophomina phaseolina MS6	287	287	0.75	1e-90	49.08	EKG15765.1
hypothetical protein BGAL_0023g00020 [Botrytis galanthina]	Botrytis galanthina	357	357	0.97	9e-117	48.91	THV54594.1
uncharacterized protein GT037_005477 [Alternaria burnsii]	Alternaria burnsii	249	249	0.66	1e-75	48.81	XP_038786213.1
hypothetical protein EKO04_002711 [Ascochyta lentis]	Ascochyta lentis	274	274	0.77	2e-85	47.52	KAF9699310.1
putative transcription factor cys6 protein [Botrytis fragariae]	Botrytis fragariae	265	265	0.84	9e-82	47.18	XP_037187318.1
hypothetical protein CB0940_06436 [Cercospora beticola]	Cercospora beticola	275	275	0.77	7e-86	46.93	XP_023455988.1
hypothetical protein CBER1_09149 [Cercospora berteroae]	Cercospora berteroae	273	273	0.77	3e-85	46.93	PPJ51439.1
hypothetical protein CKM354_000078700 [Cercospora kikuchii]	Cercospora kikuchii	274	274	0.77	2e-85	46.42	GIZ37337.1
hypothetical protein AA0114_g12137 [Alternaria tenuissima]	Alternaria tenuissima	256	256	0.77	3e-78	46.2	RYN31962.1
hypothetical protein EJ08DRAFT_691005 [Tothia fuscella]	Tothia fuscella	335	335	0.97	3e-108	46.14	KAF2415487.1
uncharacterized protein BU24DRAFT_424953 [Aaosphaeria arxii CBS 175.79]	Aaosphaeria arxii CBS 175.79	345	345	0.98	4e-112	45.93	XP_033382274.1
hypothetical protein AA0116_g9211 [Alternaria tenuissima]	Alternaria tenuissima	263	263	0.77	7e-81	45.87	RYO54779.1
hypothetical protein CUC08_Gglean007539 [Alternaria sp. MG1]	Alternaria sp. MG1	263	263	0.77	9e-81	45.61	RII09136.1
GsfR2 [Alternaria alternata]	Alternaria alternata	260	260	0.77	7e-80	45.58	OWY45249.1
hypothetical protein E8E12_002626 [Didymella heteroderae]	Didymella heteroderae	242	242	0.75	2e-73	45.25	KAF3032463.1
hypothetical protein AA0119_g11912 [Alternaria tenuissima]	Alternaria tenuissima	254	254	0.77	2e-77	45.22	RYN88349.1
hypothetical protein AG0111_0g8643 [Alternaria gaisen]	Alternaria gaisen	264	264	0.77	4e-81	44.94	KAB2103638.1
hypothetical protein EAE99_009561 [Botrytis elliptica]	Botrytis elliptica	306	306	0.97	1e-96	44.21	KAF7916668.1
hypothetical protein T440DRAFT_472216 [Plenodomus tracheiphilus IPT5]	Plenodomus tracheiphilus IPT5	347	347	0.98	6e-113	44.15	KAF2846065.1
hypothetical protein CC77DRAFT_1037229 [Alternaria alternata]	Alternaria alternata	322	322	0.96	5e-103	43.98	XP_018390324.1
putative transcription factor cys6 protein [Botrytis cinerea BcDW1]	Botrytis cinerea BcDW1	238	238	0.82	3e-71	43.54	EMR83842.1
hypothetical protein BOTCAL_0258g00020 [Botryotinia calthae]	Botryotinia calthae	285	285	0.96	1e-89	43.45	TEY52432.1
hypothetical protein IQ07DRAFT_665001 [Pyrenochaeta sp. DS3sAY3a]	Pyrenochaeta sp. DS3sAY3a	303	303	0.96	7e-96	42.82	OAL54668.1
hypothetical protein BCIN_05g00020 [Botrytis cinerea B05.10]	Botrytis cinerea B05.10	283	283	0.97	8e-88	42.21	XP_001550401.2
hypothetical protein MPH_05813 [Macrophomina phaseolina MS6]	Macrophomina phaseolina MS6	288	288	0.98	9e-90	39.04	EKG16987.1
hypothetical protein G7Y89_g15243 [Cudoniella acicularis]	Cudoniella acicularis	284	284	0.98	5e-88	38.65	KAF4615870.1
hypothetical protein B7494_g5558 [Chlorociboria aeruginascens]	Chlorociboria aeruginascens	284	284	0.99	5e-88	37.76	TAQ86116.1
hypothetical protein EG329_005187 [Helotiales sp. DMI_Dod_QoI]	Helotiales sp. DMI_Dod_QoI	279	279	0.98	3e-86	37.5	KAE8454262.1
hypothetical protein N431DRAFT_508914 [Chalara longipes BDJ]	Chalara longipes BDJ	278	278	0.98	4e-86	37.29	KAE9370004.1
hypothetical protein B7463_g9213 [Scytalidium lignicola]	Scytalidium lignicola	270	270	0.98	8e-80	36.1	RFU27129.1
hypothetical protein FSARC_12242 [Fusarium sarcochroum]	Fusarium sarcochroum	210	210	0.97	1e-59	34.44	KAF4954075.1
hypothetical protein K441DRAFT_651453 [Cenococcum geophilum 1.58]	Cenococcum geophilum 1.58	223	223	0.96	1e-64	34.41	OCL00512.1
hypothetical protein NA57DRAFT_48841 [Rhizodiscina lignyota]	Rhizodiscina lignyota	224	224	0.98	6e-65	34.27	KAF2093259.1
hypothetical protein OIDMADRAFT_153479 [Oidiodendron maius Zn]	Oidiodendron maius Zn	240	240	0.98	3e-71	33.97	KIN08886.1
hypothetical protein ASPGLDRAFT_160754 [Aspergillus glaucus CBS 516.65]	Aspergillus glaucus CBS 516.65	228	228	0.96	4e-67	33.83	XP_022395173.1
hypothetical protein K505DRAFT_263376 [Melanomma pulvis-pyrius CBS 109.77]	Melanomma pulvis-pyrius CBS 109.77	198	198	0.94	3e-55	33.76	KAF2800631.1
hypothetical protein FANTH_6330 [Fusarium anthophilum]	Fusarium anthophilum	208	208	0.95	3e-59	33.58	KAF5247579.1
uncharacterized protein BDR25DRAFT_306604 [Lindgomyces ingoldianus]	Lindgomyces ingoldianus	204	204	0.96	2e-57	33.58	XP_033542300.1
hypothetical protein FOXG_11913 [Fusarium oxysporum f. sp. lycopersici 4287]	Fusarium oxysporum f. sp. lycopersici 4287	201	201	0.98	2e-56	33.49	XP_018250334.1
hypothetical protein AU210_014728 [Fusarium oxysporum f. sp. radicis-cucumerinum]	Fusarium oxysporum f. sp. radicis-cucumerinum	199	199	0.98	1e-55	33.25	PCD23205.1
hypothetical protein BFJ65_g16194 [Fusarium oxysporum f. sp. cepae]	Fusarium oxysporum f. sp. cepae	199	199	0.98	1e-55	33.25	RKK09749.1
hypothetical protein BDV34DRAFT_184259 [Aspergillus parasiticus]	Aspergillus parasiticus	226	226	0.98	7e-66	33.1	KAB8211763.1
RAS small monomeric GTPase [Fusarium beomiforme]	Fusarium beomiforme	213	213	0.98	4e-61	32.94	KAF4333431.1
hypothetical protein FOTG_16179 [Fusarium oxysporum f. sp. vasinfectum 25433]	Fusarium oxysporum f. sp. vasinfectum 25433	200	200	0.98	4e-56	32.85	EXM15443.1
hypothetical protein FOPG_13824 [Fusarium oxysporum f. sp. conglutinans race 2 54008]	Fusarium oxysporum f. sp. conglutinans race 2 54008	199	199	0.98	1e-55	32.85	EXL70345.1
hypothetical protein FOQG_10371 [Fusarium oxysporum f. sp. raphani 54005]	Fusarium oxysporum f. sp. raphani 54005	198	198	0.98	3e-55	32.85	EXK85578.1
hypothetical protein BFJ70_g4691 [Fusarium oxysporum]	Fusarium oxysporum	200	200	0.98	4e-56	32.78	RKL42994.1
hypothetical protein FOZG_13608 [Fusarium oxysporum Fo47]	Fusarium oxysporum Fo47	200	200	0.98	4e-56	32.78	EWZ33922.1
uncharacterized protein FOIG_12722 [Fusarium odoratissimum NRRL 54006]	Fusarium odoratissimum NRRL 54006	199	199	0.98	8e-56	32.78	XP_031056617.1
uncharacterized protein BDZ99DRAFT_461111 [Mytilinidion resinicola]	Mytilinidion resinicola	196	196	0.95	1e-54	32.75	XP_033579361.1
hypothetical protein FOWG_16061 [Fusarium oxysporum f. sp. lycopersici MN25]	Fusarium oxysporum f. sp. lycopersici MN25	198	198	0.98	3e-55	32.54	EWZ79900.1
hypothetical protein HAV15_010290 [Penicillium sp. str. #12]	Penicillium sp. str. #12	223	223	0.98	7e-65	32.46	KAF4766222.1
hypothetical protein K504DRAFT_537914 [Pleomassaria siparia CBS 279.74]	Pleomassaria siparia CBS 279.74	203	203	0.97	3e-57	32.35	KAF2704410.1
hypothetical protein BDV96DRAFT_645639 [Lophiotrema nucula]	Lophiotrema nucula	210	210	0.99	3e-59	32.15	KAF2116308.1
uncharacterized protein PENSOL_c079G10129 [Penicillium solitum]	Penicillium solitum	197	197	0.93	7e-55	32.1	XP_040807674.1
hypothetical protein AOQ84DRAFT_170896 [Glonium stellatum]	Glonium stellatum	201	201	0.96	2e-56	32	OCL11977.1
hypothetical protein ASPBRDRAFT_192812 [Aspergillus brasiliensis CBS 101740]	Aspergillus brasiliensis CBS 101740	214	214	0.98	4e-61	31.91	OJJ76698.1
hypothetical protein FBULB1_1538 [Fusarium bulbicola]	Fusarium bulbicola	202	202	0.98	5e-57	31.9	KAF5988314.1
RAS small monomeric GTPase [Fusarium mundagurra]	Fusarium mundagurra	203	203	0.98	4e-57	31.82	KAF5711123.1
hypothetical protein FVEG_16814 [Fusarium verticillioides 7600]	Fusarium verticillioides 7600	198	198	0.98	3e-55	31.81	XP_018757759.1
hypothetical protein PENARI_c008G08830 [Penicillium arizonense]	Penicillium arizonense	197	197	0.99	2e-54	31.76	XP_022488597.1
hypothetical protein CC78DRAFT_328224 [Didymosphaeria enalia]	Didymosphaeria enalia	206	206	0.97	5e-58	31.55	KAF2261968.1
RAS small monomeric GTPase [Fusarium phyllophilum]	Fusarium phyllophilum	201	201	0.98	3e-56	31.54	KAF5565051.1
hypothetical protein UA08_06953 [Talaromyces atroroseus]	Talaromyces atroroseus	209	209	0.96	2e-59	31.33	XP_020117714.1
hypothetical protein CC80DRAFT_174703 [Byssothecium circinans]	Byssothecium circinans	209	209	0.95	3e-59	31.28	KAF1952471.1
hypothetical protein FE257_007047 [Aspergillus nanangensis]	Aspergillus nanangensis	215	215	0.98	1e-61	30.95	KAF9889741.1

## Sheet: Gsfk
Description	Scientific Name	Max Score	Total Score	Query Cover	E value	Per. ident	Accession
RecName: Full=Short chain dehydrogenase gsfK; AltName: Full=Griseofulvin synthesis protein K [Penicillium aethiopicum]	Penicillium aethiopicum	503	503	1	8e-180	100	D7PI11.1
hypothetical protein PENFLA_c032G05578 [Penicillium flavigenum]	Penicillium flavigenum	444	444	1	2e-156	88.05	OQE15334.1
Short-chain dehydrogenase/reductase SDR [Penicillium griseofulvum]	Penicillium griseofulvum	418	418	1	7e-146	82.07	XP_040652537.1
Short-chain dehydrogenase/reductase SDR [Penicillium camemberti]	Penicillium camemberti	412	412	1	8e-144	81.67	CRL21951.1
hypothetical protein PENPOL_c022G00980 [Penicillium polonicum]	Penicillium polonicum	399	399	1	2e-138	78.88	OQD60614.1
NAD(P)-binding protein [Aspergillus novofumigatus IBT 16806]	Aspergillus novofumigatus IBT 16806	380	380	1	3e-131	74.5	XP_024678058.1
hypothetical protein PENARI_c003G10992 [Penicillium arizonense]	Penicillium arizonense	373	373	1	2e-128	75.7	XP_022491943.1
hypothetical protein ACN42_g10612 [Penicillium freii]	Penicillium freii	370	370	0.92	2e-127	80.52	KUM56600.1
aflatoxin biosynthesis ketoreductase-like protein nor-1 [Stemphylium lycopersici]	Stemphylium lycopersici	328	328	1	1e-110	64.03	KNG49696.1
hypothetical protein BBP40_005412 [Aspergillus hancockii]	Aspergillus hancockii	325	325	1	7e-110	67.73	KAF7588661.1
NAD(P)-binding protein [Aspergillus leporis]	Aspergillus leporis	320	320	1	2e-107	66.93	KAB8073577.1
uncharacterized protein SETTUDRAFT_165316 [Exserohilum turcica Et28A]	Exserohilum turcica Et28A	308	308	0.99	3e-102	59.76	XP_008029943.1
hypothetical protein COCMIDRAFT_82238 [Bipolaris oryzae ATCC 44560]	Bipolaris oryzae ATCC 44560	295	295	1	2e-97	58.5	XP_007683181.1
hypothetical protein TRIATDRAFT_82704 [Trichoderma atroviride IMI 206040]	Trichoderma atroviride IMI 206040	292	292	0.98	3e-96	59.52	XP_013947547.1
hypothetical protein COCVIDRAFT_34512 [Bipolaris victoriae FI3]	Bipolaris victoriae FI3	291	291	1	6e-96	57.71	XP_014560553.1
hypothetical protein COCCADRAFT_39977 [Bipolaris zeicola 26-R-13]	Bipolaris zeicola 26-R-13	291	291	1	9e-96	57.71	XP_007716014.1
uncharacterized protein COCSADRAFT_39490 [Bipolaris sorokiniana ND90Pr]	Bipolaris sorokiniana ND90Pr	289	289	1	5e-95	58.5	XP_007703048.1
aflatoxin biosynthesis ketoreductase nor-1 [Trichoderma gamsii]	Trichoderma gamsii	286	286	0.98	7e-94	58.33	XP_018664229.1
hypothetical protein M441DRAFT_73940 [Trichoderma asperellum CBS 433.97]	Trichoderma asperellum CBS 433.97	285	285	0.98	3e-93	58.17	XP_024755466.1
hypothetical protein TGAMA5MH_00877 [Trichoderma gamsii]	Trichoderma gamsii	284	284	0.98	4e-93	57.94	PNP47825.1
hypothetical protein GGP41_009727 [Bipolaris sorokiniana]	Bipolaris sorokiniana	278	278	1	7e-91	58.1	KAF5848647.1
aflatoxin biosynthesis ketoreductase nor-1 [Aaosphaeria arxii CBS 175.79]	Aaosphaeria arxii CBS 175.79	271	271	0.98	4e-88	58	XP_033382273.1
NAD(P)-binding protein [Melanomma pulvis-pyrius CBS 109.77]	Melanomma pulvis-pyrius CBS 109.77	256	256	0.99	3e-82	55.38	KAF2794220.1
hypothetical protein EKO04_002712 [Ascochyta lentis]	Ascochyta lentis	254	254	0.98	3e-81	53.82	KAF9698776.1
hypothetical protein PCG10_008746 [Penicillium crustosum]	Penicillium crustosum	247	247	0.61	8e-80	80.65	KAF7520820.1
NAD(P)-binding protein [Zopfia rhizophila CBS 207.26]	Zopfia rhizophila CBS 207.26	247	247	0.99	2e-78	54.94	KAF2177065.1
hypothetical protein AA0111_g11724 [Alternaria arborescens]	Alternaria arborescens	244	244	0.98	2e-77	51	XP_028500683.1
hypothetical protein AA0117_g8029 [Alternaria alternata]	Alternaria alternata	243	243	0.98	6e-77	50.2	RYN73245.1
hypothetical protein AA0114_g12134 [Alternaria tenuissima]	Alternaria tenuissima	243	243	0.98	8e-77	50.6	RYN31959.1
NAD(P)-binding protein [Alternaria alternata]	Alternaria alternata	240	240	0.98	7e-76	49.4	XP_018390320.1
NAD(P)-binding protein [Corynespora cassiicola Philippines]	Corynespora cassiicola Philippines	240	240	1	7e-76	51.78	PSN62711.1
hypothetical protein AA0115_g12286 [Alternaria tenuissima]	Alternaria tenuissima	240	240	0.98	1e-75	49.8	RYN16535.1
uncharacterized protein GT037_005478 [Alternaria burnsii]	Alternaria burnsii	238	238	0.99	9e-75	50.97	XP_038786214.1
NAD(P)-binding protein [Alternaria alternata]	Alternaria alternata	237	237	0.95	3e-74	50.83	OWY45253.1
NAD(P)-binding protein [Ophiobolus disseminans]	Ophiobolus disseminans	235	235	0.98	1e-73	52.16	KAF2831859.1
uncharacterized protein GT037_005475 [Alternaria burnsii]	Alternaria burnsii	234	234	0.98	3e-73	49	XP_038786211.1
hypothetical protein AA0116_g9212 [Alternaria tenuissima]	Alternaria tenuissima	233	233	0.99	7e-73	49.42	RYO54784.1
hypothetical protein A1O9_01908 [Exophiala aquamarina CBS 119918]	Exophiala aquamarina CBS 119918	232	232	0.87	2e-72	53.22	XP_013262938.1
hypothetical protein CUC08_Gglean007148 [Alternaria sp. MG1]	Alternaria sp. MG1	232	232	0.99	2e-72	50.97	RII08752.1
hypothetical protein AG0111_0g8646 [Alternaria gaisen]	Alternaria gaisen	231	231	0.98	3e-72	50.2	KAB2103640.1
hypothetical protein AA0117_g8025 [Alternaria alternata]	Alternaria alternata	231	231	0.99	5e-72	49.03	RYN73242.1
hypothetical protein AA0116_g9207 [Alternaria tenuissima]	Alternaria tenuissima	230	230	0.88	6e-72	51.8	RYO54661.1
NAD(P)-binding protein [Alternaria alternata]	Alternaria alternata	229	229	0.99	2e-71	48.64	XP_018390325.1
hypothetical protein E8E12_002698 [Didymella heteroderae]	Didymella heteroderae	228	228	0.98	7e-71	49.6	KAF3032464.1
hypothetical protein AG0111_0g8642 [Alternaria gaisen]	Alternaria gaisen	228	228	0.99	9e-71	49.03	KAB2103637.1
hypothetical protein E8E11_001734 [Didymella keratinophila]	Didymella keratinophila	228	228	0.98	1e-70	48	KAF3034349.1
aflatoxin biosynthesis ketoreductase nor-1 [Pyrenochaeta sp. DS3sAY3a]	Pyrenochaeta sp. DS3sAY3a	227	227	0.98	1e-70	48.8	OAL54667.1
unnamed protein product [Alternaria atra]	Alternaria atra	226	226	0.99	3e-70	50.19	CAG5156603.1
hypothetical protein AA0114_g12138 [Alternaria tenuissima]	Alternaria tenuissima	224	224	0.99	2e-69	48.06	RYN31963.1
NAD(P)-binding protein [Alternaria alternata]	Alternaria alternata	224	224	0.99	2e-69	48.06	OWY45248.1
hypothetical protein AA0119_g11911 [Alternaria tenuissima]	Alternaria tenuissima	223	223	0.99	4e-69	47.67	RYN88345.1
hypothetical protein AA0121_g12555 [Alternaria tenuissima]	Alternaria tenuissima	223	223	0.99	5e-69	47.67	RYO05262.1
hypothetical protein AA0115_g12283 [Alternaria tenuissima]	Alternaria tenuissima	221	221	0.99	4e-68	47.29	RYN16539.1
hypothetical protein CUC08_Gglean000242 [Alternaria sp. MG1]	Alternaria sp. MG1	218	218	0.74	4e-68	55.32	RII24890.1
hypothetical protein PFICI_06070 [Pestalotiopsis fici W106-1]	Pestalotiopsis fici W106-1	219	219	0.98	1e-67	47.41	XP_007832842.1
hypothetical protein GTA08_BOTSDO07576 [Botryosphaeria dothidea]	Botryosphaeria dothidea	213	213	0.98	8e-65	47.43	KAF4304620.1
uncharacterized protein K452DRAFT_362457 [Aplosporella prunicola CBS 121167]	Aplosporella prunicola CBS 121167	200	200	0.98	1e-59	43.12	XP_033392241.1
related to ketoreductase [Phialocephala subalpina]	Phialocephala subalpina	191	191	0.98	1e-56	45.02	CZR64018.1
hypothetical protein CEP53_005183 [Fusarium sp. AF-6]	Fusarium sp. AF-6	189	189	0.98	6e-56	43.95	RSL61206.1
hypothetical protein ASPCADRAFT_394910 [Aspergillus carbonarius ITEM 5010]	Aspergillus carbonarius ITEM 5010	185	185	0.98	2e-54	42.91	OOF98089.1
hypothetical protein W97_02372 [Coniosporium apollinis CBS 100218]	Coniosporium apollinis CBS 100218	183	183	0.98	2e-53	43.82	XP_007778462.1
Short-chain dehydrogenase/reductase SDR [Lasiodiplodia theobromae]	Lasiodiplodia theobromae	182	182	0.98	7e-53	44.14	KAF9639622.1
NAD(P)-binding protein [Mollisia scopiformis]	Mollisia scopiformis	181	181	0.99	9e-53	41.9	XP_018068584.1
hypothetical protein HAV15_002228 [Penicillium sp. str. #12]	Penicillium sp. str. #12	181	181	1	1e-52	43.58	KAF4768617.1
hypothetical protein AK830_g8593 [Neonectria ditissima]	Neonectria ditissima	180	180	0.99	2e-52	41.8	KPM37960.1
Aflatoxin biosynthesis ketoreductase nor-1 [Lasiodiplodia theobromae]	Lasiodiplodia theobromae	181	181	0.98	2e-52	42.16	XP_035375024.1
Short-chain dehydrogenase/reductase SDR [Penicillium camemberti]	Penicillium camemberti	179	179	1	4e-52	43.58	CRL21336.1
NAD(P)-binding protein [Acephala macrosclerotiorum]	Acephala macrosclerotiorum	179	179	0.98	5e-52	43.82	KAF8850588.1
hypothetical protein PV05_04352 [Exophiala xenobiotica]	Exophiala xenobiotica	180	180	0.98	6e-52	43.08	XP_013316205.1
uncharacterized protein PENSOL_c003G08933 [Penicillium solitum]	Penicillium solitum	179	179	1	8e-52	43.19	XP_040817001.1
hypothetical protein ACN42_g6869 [Penicillium freii]	Penicillium freii	179	179	1	8e-52	43.19	KUM60245.1
NAD(P)-binding protein [Setomelanomma holmii]	Setomelanomma holmii	177	177	1	2e-51	42.25	KAF2033902.1
aflatoxin biosynthesis ketoreductase-like protein nor-1 [Delphinella strobiligena]	Delphinella strobiligena	177	177	0.98	2e-51	43.31	KAF1351424.1
nor-1 [Aureobasidium namibiae CBS 147.97]	Aureobasidium namibiae CBS 147.97	177	177	1	4e-51	44.4	XP_013429199.1
NAD(P)-binding protein [Aureobasidium pullulans]	Aureobasidium pullulans	177	177	0.98	6e-51	41.96	THW71229.1
Short chain dehydrogenase gsfK [Lasiodiplodia theobromae]	Lasiodiplodia theobromae	177	177	0.98	6e-51	40.58	KAB2573825.1
Short-chain dehydrogenase/reductase SDR [Botryosphaeria dothidea]	Botryosphaeria dothidea	181	181	0.9	7e-51	48.71	KAF4309384.1
NAD(P)-binding protein [Aureobasidium pullulans]	Aureobasidium pullulans	176	176	0.98	7e-51	42.52	THX27553.1
NAD(P)-binding protein [Aureobasidium pullulans]	Aureobasidium pullulans	176	176	0.98	8e-51	42.52	THX72107.1
NAD(P)-binding protein [Aureobasidium pullulans]	Aureobasidium pullulans	176	176	0.98	8e-51	42.52	THY58382.1
NAD(P)-binding protein [Aureobasidium pullulans]	Aureobasidium pullulans	176	176	0.98	9e-51	42.52	TIA08881.1
NAD(P)-binding protein [Aureobasidium pullulans]	Aureobasidium pullulans	176	176	0.98	9e-51	42.52	THZ12068.1
NAD(P)-binding protein [Aureobasidium pullulans]	Aureobasidium pullulans	176	176	0.98	1e-50	42.52	THW88004.1
NAD(P)-binding protein [Aureobasidium pullulans]	Aureobasidium pullulans	176	176	0.98	1e-50	42.52	THW98346.1
NAD(P)-binding protein [Aureobasidium pullulans]	Aureobasidium pullulans	176	176	0.98	1e-50	42.52	THW05109.1
NAD(P)-binding protein [Aureobasidium pullulans]	Aureobasidium pullulans	176	176	0.98	1e-50	42.52	THY96295.1
hypothetical protein PENFLA_c031G08510 [Penicillium flavigenum]	Penicillium flavigenum	176	176	0.98	1e-50	41.83	OQE15622.1
aflatoxin biosynthesis ketoreductase-like protein nor-1 [Aureobasidium melanogenum CBS 110374]	Aureobasidium melanogenum CBS 110374	176	176	1	2e-50	43.08	XP_040876164.1
hypothetical protein E0Z10_g9788 [Xylaria hypoxylon]	Xylaria hypoxylon	176	176	0.98	2e-50	42.35	TGJ78983.1
NAD(P)-binding protein [Aspergillus sclerotioniger CBS 115572]	Aspergillus sclerotioniger CBS 115572	176	176	1	2e-50	42.58	XP_025470153.1
uncharacterized protein HO133_002439 [Letharia lupina]	Letharia lupina	176	176	0.99	3e-50	41.13	XP_037151018.1
NAD(P)-binding protein [Aureobasidium pullulans]	Aureobasidium pullulans	175	175	0.98	3e-50	42.13	TIA39023.1
hypothetical protein PV06_03291 [Exophiala oligosperma]	Exophiala oligosperma	175	175	1	4e-50	41.8	XP_016265064.1
hypothetical protein PENPOL_c028G04692 [Penicillium polonicum]	Penicillium polonicum	175	175	1	4e-50	42.41	OQD60081.1
uncharacterized protein FVRRES_07755 [Fusarium venenatum]	Fusarium venenatum	174	174	0.92	4e-50	43.28	XP_025587039.1
NAD(P)-binding protein [Aureobasidium pullulans]	Aureobasidium pullulans	175	175	0.98	4e-50	42.91	THW43815.1
hypothetical protein IFR05_011588 [Cadophora sp. M221]	Cadophora sp. M221	174	174	0.98	6e-50	40.78	KAG4432942.1
NAD(P)-binding protein [Aspergillus sclerotiicarbonarius CBS 121057]	Aspergillus sclerotiicarbonarius CBS 121057	174	174	0.99	8e-50	41.57	PYI06497.1
hypothetical protein FDECE_11230 [Fusarium decemcellulare]	Fusarium decemcellulare	173	173	0.98	2e-49	42.13	KAF5000331.1
short-chain dehydrogenase reductase SDR [Fusarium sp. NRRL 25303]	Fusarium sp. NRRL 25303	173	173	0.99	2e-49	42.41	KAF5612668.1

## Sheet: GsfR1
Description	Scientific Name	Max Score	Total Score	Query Cover	E value	Per. ident	Accession
RecName: Full=Probable transcription factor gsfR1; AltName: Full=Griseofulvin synthesis protein R1 [Penicillium aethiopicum]	Penicillium aethiopicum	1424	1424	1	0	100	D7PI12.1
hypothetical protein PENFLA_c032G06632 [Penicillium flavigenum]	Penicillium flavigenum	1245	1245	1	0	87.5	OQE15391.1
hypothetical protein PENARI_c044G11320 [Penicillium arizonense]	Penicillium arizonense	1174	1174	0.99	0	83.65	XP_022482898.1
hypothetical protein PENPOL_c005G08735 [Penicillium polonicum]	Penicillium polonicum	1087	1087	0.99	0	77.96	OQD66161.1
Transcription factor, fungi [Penicillium expansum]	Penicillium expansum	1053	1053	0.98	0	77.86	XP_016602114.1
hypothetical protein PENVUL_c001G01413 [Penicillium vulpinum]	Penicillium vulpinum	1038	1038	0.98	0	76.36	OQE12656.1
hypothetical protein HAV15_001474 [Penicillium sp. str. #12]	Penicillium sp. str. #12	954	954	0.99	0	70.41	KAF4763057.1
Transcription factor [Penicillium griseofulvum]	Penicillium griseofulvum	854	854	0.71	0	82.93	XP_040648552.1
hypothetical protein PENCOP_c006G06609 [Penicillium coprophilum]	Penicillium coprophilum	823	823	0.71	0	80.28	OQE40215.1
hypothetical protein ACN42_g11025 [Penicillium freii]	Penicillium freii	823	823	0.71	0	81.5	KUM56198.1
uncharacterized protein PENSOL_c008G11447 [Penicillium solitum]	Penicillium solitum	818	818	0.71	0	80.08	XP_040815406.1
hypothetical protein PCG10_002707 [Penicillium crustosum]	Penicillium crustosum	807	807	0.71	0	78.46	KAF7515880.1
putative transcription factor gsfR1 [Trichoderma lentiforme]	Trichoderma lentiforme	759	759	0.99	0	56.89	KAF3054764.1
hypothetical protein DM02DRAFT_600670 [Periconia macrospinosa]	Periconia macrospinosa	647	647	0.89	0	51.12	PVH95581.1
hypothetical protein NA57DRAFT_32325 [Rhizodiscina lignyota]	Rhizodiscina lignyota	647	647	0.87	0	52.35	KAF2103445.1
hypothetical protein PV09_05750 [Verruconis gallopava]	Verruconis gallopava	643	643	0.97	0	48.56	XP_016212974.1
putative Zn(II)2Cys6 transcription factor [Aspergillus uvarum CBS 121591]	Aspergillus uvarum CBS 121591	639	639	0.89	0	53.19	XP_025487300.1
hypothetical protein ASPCAL14012 [Aspergillus calidoustus]	Aspergillus calidoustus	637	637	0.89	0	54.53	CEL10905.1
uncharacterized protein ASPACDRAFT_55070 [Aspergillus aculeatus ATCC 16872]	Aspergillus aculeatus ATCC 16872	632	632	0.87	0	54.08	XP_020052152.1
putative Zn(II)2Cys6 transcription factor [Aspergillus aculeatinus CBS 121060]	Aspergillus aculeatinus CBS 121060	624	624	0.85	0	53.33	XP_025498379.1
putative Zn(II)2Cys6 transcription factor [Aspergillus fijiensis CBS 313.89]	Aspergillus fijiensis CBS 313.89	624	624	0.82	0	54.66	XP_040796340.1
hypothetical protein BO99DRAFT_25987 [Aspergillus violaceofuscus CBS 115571]	Aspergillus violaceofuscus CBS 115571	622	622	0.95	0	51.34	PYI14276.1
putative Zn(II)2Cys6 transcription factor [Tothia fuscella]	Tothia fuscella	620	620	0.89	0	51.62	KAF2431297.1
putative Zn(II)2Cys6 transcription factor [Microthyrium microscopicum]	Microthyrium microscopicum	619	619	0.86	0	52.47	KAF2668135.1
hypothetical protein BDV95DRAFT_153448 [Massariosphaeria phaeospora]	Massariosphaeria phaeospora	619	619	0.87	0	52.45	KAF2877615.1
hypothetical protein BO86DRAFT_362947 [Aspergillus japonicus CBS 114.51]	Aspergillus japonicus CBS 114.51	617	617	0.95	0	51.43	XP_025527172.1
putative Zn(II)2Cys6 transcription factor [Aspergillus brunneoviolaceus CBS 621.78]	Aspergillus brunneoviolaceus CBS 621.78	616	616	0.86	0	53.68	XP_025443150.1
hypothetical protein K491DRAFT_88470 [Lophiostoma macrostomum CBS 122681]	Lophiostoma macrostomum CBS 122681	612	612	0.98	0	47.05	KAF2651537.1
predicted protein [Aspergillus nidulans FGSC A4]	Aspergillus nidulans FGSC A4	611	611	0.87	0	52.37	XP_681729.1
hypothetical protein ASPBRDRAFT_142198 [Aspergillus brasiliensis CBS 101740]	Aspergillus brasiliensis CBS 101740	600	600	0.87	0	50.91	OJJ77956.1
hypothetical protein BP01DRAFT_408849 [Aspergillus saccharolyticus JOP 1030-1]	Aspergillus saccharolyticus JOP 1030-1	599	599	0.9	0	50.55	XP_025426765.1
hypothetical protein HMPREF1541_02929 [Cyphellophora europaea CBS 101466]	Cyphellophora europaea CBS 101466	599	599	0.91	0	51.33	XP_008715506.1
Transcription factor protein [Rutstroemia sp. NJR-2017a BVV2]	Rutstroemia sp. NJR-2017a BVV2	597	597	0.88	0	50.73	PQE09877.1
hypothetical protein CJF32_00009551 [Rutstroemia sp. NJR-2017a WRK4]	Rutstroemia sp. NJR-2017a WRK4	596	596	0.88	0	50.73	PQE24992.1
putative Zn(II)2Cys6 transcription factor [Aspergillus mulundensis]	Aspergillus mulundensis	596	596	0.87	0	52.52	XP_026600651.1
hypothetical protein B0A52_01411 [Exophiala mesophila]	Exophiala mesophila	565	565	0.81	0	49.91	RVX75134.1
hypothetical protein Z517_04807 [Fonsecaea pedrosoi CBS 271.37]	Fonsecaea pedrosoi CBS 271.37	563	563	0.87	0	48.8	XP_013285589.1
hypothetical protein FOPG_17256 [Fusarium oxysporum f. sp. conglutinans race 2 54008]	Fusarium oxysporum f. sp. conglutinans race 2 54008	542	542	0.84	0	47.3	EXL66584.1
hypothetical protein FOXB_15846 [Fusarium oxysporum Fo5176]	Fusarium oxysporum Fo5176	541	541	0.84	0	47.22	EGU73641.1
hypothetical protein FOMG_13196 [Fusarium oxysporum f. sp. melonis 26406]	Fusarium oxysporum f. sp. melonis 26406	541	541	0.84	0	47.8	EXK30383.1
putative transcription factor gsfR1 [Fusarium oxysporum]	Fusarium oxysporum	540	540	0.84	3e-180	47.13	RKK62453.1
hypothetical protein FOVG_19201 [Fusarium oxysporum f. sp. pisi HDV247]	Fusarium oxysporum f. sp. pisi HDV247	538	538	0.83	3e-179	47.36	EXA29306.1
hypothetical protein M436DRAFT_29114 [Aureobasidium namibiae CBS 147.97]	Aureobasidium namibiae CBS 147.97	528	528	0.85	3e-177	46.26	XP_013423613.1
hypothetical protein AYO20_00309 [Fonsecaea nubica]	Fonsecaea nubica	520	520	0.7	3e-175	53.85	XP_022505585.1
uncharacterized protein M409DRAFT_62639 [Zasmidium cellare ATCC 36951]	Zasmidium cellare ATCC 36951	518	518	0.86	1e-171	45.32	XP_033673882.1
uncharacterized protein M437DRAFT_49681 [Aureobasidium melanogenum CBS 110374]	Aureobasidium melanogenum CBS 110374	511	511	0.86	1e-169	47.42	XP_040879491.1
hypothetical protein FSARC_12097 [Fusarium sarcochroum]	Fusarium sarcochroum	500	500	0.7	8e-168	49	KAF4954534.1
putative transcription factor gsfR1 [Fusarium oxysporum f. sp. conglutinans]	Fusarium oxysporum f. sp. conglutinans	502	502	0.76	2e-166	48.41	KAG7000024.1
hypothetical protein AYO21_02544 [Fonsecaea monophora]	Fonsecaea monophora	493	493	0.7	4e-165	51.26	XP_022515210.1
uncharacterized protein BAUCODRAFT_98616 [Baudoinia panamericana UAMH 10762]	Baudoinia panamericana UAMH 10762	491	491	0.85	6e-161	47.66	XP_007681333.1
Fungal transcriptional regulatory protein, N-terminal [Penicillium camemberti]	Penicillium camemberti	484	484	0.43	4e-159	78.93	CRL29067.1
hypothetical protein THARTR1_01962 [Trichoderma harzianum]	Trichoderma harzianum	462	462	0.78	3e-152	45.32	PNP57804.1
hypothetical protein V494_07610 [Pseudogymnoascus sp. VKM F-4513 (FW-928)]	Pseudogymnoascus sp. VKM F-4513 (FW-928)	462	462	0.94	3e-149	38.3	KFY33457.1
hypothetical protein V501_04808 [Pseudogymnoascus sp. VKM F-4519 (FW-2642)]	Pseudogymnoascus sp. VKM F-4519 (FW-2642)	460	460	0.91	6e-148	37.73	KFZ11350.1
hypothetical protein V492_01349 [Pseudogymnoascus sp. VKM F-4246]	Pseudogymnoascus sp. VKM F-4246	459	459	0.96	1e-147	36.12	KFY16411.1
hypothetical protein V499_03082 [Pseudogymnoascus sp. VKM F-103]	Pseudogymnoascus sp. VKM F-103	457	457	0.95	4e-147	37.46	KFY77569.1
hypothetical protein VE00_01733 [Pseudogymnoascus sp. WSF 3629]	Pseudogymnoascus sp. WSF 3629	455	455	0.95	4e-146	37.88	OBT48034.1
uncharacterized protein BDZ99DRAFT_378845 [Mytilinidion resinicola]	Mytilinidion resinicola	452	452	0.89	7e-146	40.56	XP_033582477.1
hypothetical protein VE01_08652 [Pseudogymnoascus verrucosus]	Pseudogymnoascus verrucosus	452	452	0.95	2e-145	37.28	XP_018127188.1
hypothetical protein V491_02315 [Pseudogymnoascus sp. VKM F-3775]	Pseudogymnoascus sp. VKM F-3775	448	448	0.93	2e-142	37.76	KFY24056.1
hypothetical protein V500_02549 [Pseudogymnoascus sp. VKM F-4518 (FW-2643)]	Pseudogymnoascus sp. VKM F-4518 (FW-2643)	444	444	0.87	3e-142	38.3	KFY96201.1
hypothetical protein BU16DRAFT_613505 [Lophium mytilinum]	Lophium mytilinum	441	441	0.9	8e-141	39.6	KAF2501647.1
hypothetical protein A1O9_09914 [Exophiala aquamarina CBS 119918]	Exophiala aquamarina CBS 119918	441	441	0.84	2e-140	40.39	XP_013256709.1
hypothetical protein D6D12_02508 [Aureobasidium pullulans]	Aureobasidium pullulans	426	426	0.75	2e-138	45.35	THX31914.1
hypothetical protein PV11_06632 [Exophiala sideris]	Exophiala sideris	429	429	0.84	2e-136	40.33	KIV79042.1
hypothetical protein D6C78_06205 [Aureobasidium pullulans]	Aureobasidium pullulans	416	416	0.68	3e-135	44.79	TIA35350.1
hypothetical protein VE03_07266 [Pseudogymnoascus sp. 23342-1-I1]	Pseudogymnoascus sp. 23342-1-I1	424	424	0.85	1e-134	38.15	OBT63331.1
hypothetical protein D6C91_07861 [Aureobasidium pullulans]	Aureobasidium pullulans	413	413	0.7	7e-134	45.33	THZ13439.1
hypothetical protein D6C80_08824 [Aureobasidium pullulans]	Aureobasidium pullulans	412	412	0.7	3e-133	44.92	TIA09094.1
hypothetical protein D6D17_02782 [Aureobasidium pullulans]	Aureobasidium pullulans	410	410	0.7	1e-132	45.01	THX16356.1
hypothetical protein D6D06_05878 [Aureobasidium pullulans]	Aureobasidium pullulans	410	410	0.7	1e-132	44.72	THX53810.1
hypothetical protein D6D29_01344 [Aureobasidium pullulans]	Aureobasidium pullulans	409	409	0.7	3e-132	44.92	THV86700.1
hypothetical protein D6D28_00116 [Aureobasidium pullulans]	Aureobasidium pullulans	408	408	0.7	5e-132	44.92	THV77722.1
hypothetical protein O988_06344 [Pseudogymnoascus sp. VKM F-3808]	Pseudogymnoascus sp. VKM F-3808	417	417	0.87	8e-132	37.17	KFX94359.1
hypothetical protein V490_09364 [Pseudogymnoascus sp. VKM F-3557]	Pseudogymnoascus sp. VKM F-3557	415	415	0.89	1e-130	36.63	KFX85857.1
hypothetical protein D6D21_05255 [Aureobasidium pullulans]	Aureobasidium pullulans	403	403	0.68	3e-130	45.42	THW43665.1
hypothetical protein D6D08_06896 [Aureobasidium pullulans]	Aureobasidium pullulans	403	403	0.68	4e-130	45.42	THX67004.1
hypothetical protein D6C77_06693 [Aureobasidium pullulans]	Aureobasidium pullulans	402	402	0.68	7e-130	45.42	TIA56766.1
hypothetical protein D6D11_05755 [Aureobasidium pullulans]	Aureobasidium pullulans	402	402	0.68	9e-130	45.42	THX49231.1
hypothetical protein D6C95_06003 [Aureobasidium pullulans]	Aureobasidium pullulans	402	402	0.68	2e-129	45	THY92881.1
hypothetical protein D6D05_08494 [Aureobasidium pullulans]	Aureobasidium pullulans	401	401	0.68	2e-129	45	THX70757.1
hypothetical protein D6C92_09572 [Aureobasidium pullulans]	Aureobasidium pullulans	401	401	0.68	2e-129	45.21	THY83668.1
hypothetical protein D6C81_06877 [Aureobasidium pullulans]	Aureobasidium pullulans	400	400	0.68	6e-129	45.21	TIA14142.1
hypothetical protein NA57DRAFT_28594 [Rhizodiscina lignyota]	Rhizodiscina lignyota	405	405	0.77	6e-129	42.07	KAF2100709.1
hypothetical protein JADG_002326 [Aureobasidium pullulans]	Aureobasidium pullulans	400	400	0.68	7e-129	44.79	KAG2162587.1
hypothetical protein D6D15_10011 [Aureobasidium pullulans]	Aureobasidium pullulans	401	401	0.7	7e-129	44.2	THW82773.1
hypothetical protein D6D22_07052 [Aureobasidium pullulans]	Aureobasidium pullulans	400	400	0.68	8e-129	45	THW37747.1
hypothetical protein D6D00_08960 [Aureobasidium pullulans]	Aureobasidium pullulans	399	399	0.68	1e-128	44.79	THY16264.1
hypothetical protein D6C98_03687 [Aureobasidium pullulans]	Aureobasidium pullulans	399	399	0.68	1e-128	45.21	THY56698.1
hypothetical protein D6D24_10305 [Aureobasidium pullulans]	Aureobasidium pullulans	399	399	0.68	2e-128	45	THW05276.1
hypothetical protein D6C83_08002 [Aureobasidium pullulans]	Aureobasidium pullulans	398	398	0.68	3e-128	45	TIA24995.1
hypothetical protein D6D03_00529 [Aureobasidium pullulans]	Aureobasidium pullulans	398	398	0.68	4e-128	44.79	THY09405.1
hypothetical protein D6D27_03873 [Aureobasidium pullulans]	Aureobasidium pullulans	397	397	0.68	5e-128	44.79	THV94323.1
hypothetical protein D6D10_00436 [Aureobasidium pullulans]	Aureobasidium pullulans	397	397	0.7	1e-127	43.7	THX44372.1
hypothetical protein D6D18_06737 [Aureobasidium pullulans]	Aureobasidium pullulans	395	395	0.68	6e-127	44.58	THW90462.1
hypothetical protein D6D04_00510 [Aureobasidium pullulans]	Aureobasidium pullulans	395	395	0.68	6e-127	45	THX88236.1
hypothetical protein D6C99_04476 [Aureobasidium pullulans]	Aureobasidium pullulans	393	393	0.68	3e-126	44.38	THY51390.1
hypothetical protein D6C84_09962 [Aureobasidium pullulans]	Aureobasidium pullulans	393	393	0.68	3e-126	44.38	THZ72482.1
uncharacterized protein M438DRAFT_362720 [Aureobasidium pullulans EXF-150]	Aureobasidium pullulans EXF-150	392	392	0.68	4e-126	44.38	XP_029764068.1
hypothetical protein D6C79_05245 [Aureobasidium pullulans]	Aureobasidium pullulans	392	392	0.68	7e-126	44.58	TIA46360.1

## Sheet: GsfJ
Description	Scientific Name	Max Score	Total Score	Query Cover	E value	Per. ident	Accession
RecName: Full=Probable efflux pump gsfJ; AltName: Full=Griseofulvin synthesis protein J [Penicillium aethiopicum]	Penicillium aethiopicum	1115	1115	1	0	100	D7PI13.1
hypothetical protein PENFLA_c032G05761 [Penicillium flavigenum]	Penicillium flavigenum	1008	1008	1	0	93.2	OQE15365.1
Major facilitator superfamily domain, general substrate transporter [Penicillium expansum]	Penicillium expansum	937	937	1	0	84.62	XP_016602115.1
hypothetical protein PENARI_c044G07987 [Penicillium arizonense]	Penicillium arizonense	932	932	1	0	84.26	XP_022482902.1
Sucrose/H+ symporter, plant [Penicillium camemberti]	Penicillium camemberti	926	926	1	0	83.72	CRL29066.1
hypothetical protein HAV15_001473 [Penicillium sp. str. #12]	Penicillium sp. str. #12	922	922	1	0	83.72	KAF4762913.1
Major facilitator superfamily domain, general substrate transporter [Penicillium griseofulvum]	Penicillium griseofulvum	919	919	1	0	82.83	XP_040648553.1
hypothetical protein PENPOL_c005G04725 [Penicillium polonicum]	Penicillium polonicum	919	919	1	0	83.54	OQD65946.1
hypothetical protein PCG10_002708 [Penicillium crustosum]	Penicillium crustosum	912	912	1	0	81.75	KAF7515881.1
hypothetical protein ACN42_g11024 [Penicillium freii]	Penicillium freii	908	908	1	0	82.29	KUM56199.1
hypothetical protein PENCOP_c006G04185 [Penicillium coprophilum]	Penicillium coprophilum	902	902	1	0	81.75	OQE40153.1
hypothetical protein PENVUL_c001G08120 [Penicillium vulpinum]	Penicillium vulpinum	850	850	1	0	79	OQE12316.1
putative efflux pump gsfJ [Trichoderma lentiforme]	Trichoderma lentiforme	832	832	1	0	75.36	KAF3054765.1
MFS general substrate transporter [Aspergillus japonicus CBS 114.51]	Aspergillus japonicus CBS 114.51	827	827	0.95	0	74.86	XP_025527173.1
MFS general substrate transporter [Aspergillus violaceofuscus CBS 115571]	Aspergillus violaceofuscus CBS 115571	816	816	0.91	0	76.26	PYI14277.1
GsfJ [Trichoderma guizhouense]	Trichoderma guizhouense	815	815	1	0	74.29	OPB42368.1
uncharacterized protein ASPACDRAFT_64280 [Aspergillus aculeatus ATCC 16872]	Aspergillus aculeatus ATCC 16872	811	811	0.98	0	71.01	XP_020052151.1
MFS general substrate transporter [Aspergillus uvarum CBS 121591]	Aspergillus uvarum CBS 121591	806	806	0.98	0	72.88	XP_025487299.1
MFS general substrate transporter [Aureobasidium pullulans]	Aureobasidium pullulans	804	804	0.95	0	71.21	THX53801.1
hypothetical protein DSM5745_08621 [Aspergillus mulundensis]	Aspergillus mulundensis	802	802	0.95	0	73.22	XP_026600650.1
MFS general substrate transporter [Aureobasidium pullulans]	Aureobasidium pullulans	801	801	0.95	0	71.03	TIA09106.1
MFS general substrate transporter [Aureobasidium pullulans]	Aureobasidium pullulans	800	800	0.95	0	71.03	THX70758.1
MFS general substrate transporter [Aureobasidium pullulans]	Aureobasidium pullulans	800	800	0.95	0	71.03	THY92882.1
hypothetical protein JADG_002327 [Aureobasidium pullulans]	Aureobasidium pullulans	799	799	0.95	0	71.03	KAG2162588.1
MFS general substrate transporter [Aureobasidium pullulans]	Aureobasidium pullulans	796	796	0.95	0	70.65	THZ72481.1
MFS general substrate transporter [Aspergillus fijiensis CBS 313.89]	Aspergillus fijiensis CBS 313.89	793	793	0.98	0	71.19	XP_040796339.1
MFS general substrate transporter [Periconia macrospinosa]	Periconia macrospinosa	790	790	1	0	71.12	PVH95582.1
MFS general substrate transporter [Aureobasidium namibiae CBS 147.97]	Aureobasidium namibiae CBS 147.97	786	786	0.91	0	73.93	XP_013423629.1
MFS general substrate transporter [Aureobasidium pullulans]	Aureobasidium pullulans	783	783	0.95	0	71.59	TIA56764.1
MFS general substrate transporter [Aureobasidium pullulans]	Aureobasidium pullulans	782	782	0.95	0	71.4	TIA14139.1
MFS general substrate transporter [Aureobasidium pullulans]	Aureobasidium pullulans	778	778	0.95	0	71.03	THY66071.1
MFS general substrate transporter [Aureobasidium pullulans]	Aureobasidium pullulans	777	777	0.95	0	71.21	THY11977.1
MFS general substrate transporter [Aureobasidium pullulans]	Aureobasidium pullulans	777	777	0.95	0	70.84	THY09290.1
MFS general substrate transporter [Aureobasidium pullulans]	Aureobasidium pullulans	777	777	0.95	0	71.03	THW04212.1
MFS general substrate transporter [Aureobasidium pullulans]	Aureobasidium pullulans	777	777	0.95	0	71.03	THW24889.1
MFS general substrate transporter [Aspergillus saccharolyticus JOP 1030-1]	Aspergillus saccharolyticus JOP 1030-1	776	776	0.96	0	73.5	XP_025426766.1
MFS general substrate transporter [Aureobasidium pullulans]	Aureobasidium pullulans	776	776	0.95	0	71.03	THY75804.1
MFS general substrate transporter [Aureobasidium pullulans]	Aureobasidium pullulans	776	776	0.95	0	70.84	THV73398.1
MFS general substrate transporter [Aureobasidium pullulans]	Aureobasidium pullulans	776	776	0.95	0	71.03	THZ89583.1
MFS general substrate transporter [Aureobasidium pullulans]	Aureobasidium pullulans	776	776	0.95	0	70.65	THY16244.1
hypothetical protein HMPREF1541_02930 [Cyphellophora europaea CBS 101466]	Cyphellophora europaea CBS 101466	775	775	0.93	0	72.52	XP_008715507.1
MFS general substrate transporter [Aureobasidium pullulans]	Aureobasidium pullulans	775	775	0.95	0	71.03	THX88179.1
MFS general substrate transporter [Aureobasidium pullulans]	Aureobasidium pullulans	775	775	0.95	0	70.84	TIA84676.1
MFS general substrate transporter [Aureobasidium pullulans]	Aureobasidium pullulans	775	775	0.95	0	70.65	THW90461.1
MFS general substrate transporter [Aureobasidium pullulans]	Aureobasidium pullulans	775	775	0.95	0	70.84	TIA35348.1
MFS general substrate transporter [Aureobasidium pullulans]	Aureobasidium pullulans	775	775	0.95	0	70.84	THZ49978.1
putative efflux pump gsfJ [Exophiala mesophila]	Exophiala mesophila	774	774	1	0	68.08	RVX75133.1
MFS general substrate transporter [Aureobasidium pullulans EXF-150]	Aureobasidium pullulans EXF-150	774	774	0.95	0	71.21	XP_029764069.1
MFS general substrate transporter [Aureobasidium pullulans]	Aureobasidium pullulans	774	774	0.95	0	70.65	THX44336.1
MFS general substrate transporter [Aureobasidium pullulans]	Aureobasidium pullulans	773	773	0.95	0	70.84	THW43653.1
MFS general substrate transporter [Aureobasidium pullulans]	Aureobasidium pullulans	773	773	0.95	0	70.84	THW37750.1
MFS general substrate transporter [Aureobasidium pullulans]	Aureobasidium pullulans	773	773	0.95	0	70.65	THY56693.1
hypothetical protein Z517_04806 [Fonsecaea pedrosoi CBS 271.37]	Fonsecaea pedrosoi CBS 271.37	773	773	1	0	70.84	XP_013285588.1
MFS general substrate transporter [Aureobasidium pullulans]	Aureobasidium pullulans	772	772	0.95	0	69.2	THV77721.1
MFS general substrate transporter [Aureobasidium pullulans]	Aureobasidium pullulans	771	771	0.95	0	70.65	THW05582.1
MFS general substrate transporter [Aureobasidium pullulans]	Aureobasidium pullulans	771	771	0.95	0	70.92	THW82774.1
MFS general substrate transporter [Aureobasidium pullulans]	Aureobasidium pullulans	771	771	0.95	0	70.47	THX00991.1
MFS general substrate transporter [Aureobasidium pullulans]	Aureobasidium pullulans	769	769	0.95	0	70.47	THZ13438.1
MFS general substrate transporter [Aureobasidium pullulans]	Aureobasidium pullulans	769	769	0.95	0	69.02	THY83807.1
MFS general substrate transporter [Aureobasidium pullulans]	Aureobasidium pullulans	768	768	0.95	0	70.47	THY81414.1
hypothetical protein AYO21_02545 [Fonsecaea monophora]	Fonsecaea monophora	765	765	1	0	69.11	XP_022515211.1
uncharacterized protein BAUCODRAFT_78811 [Baudoinia panamericana UAMH 10762]	Baudoinia panamericana UAMH 10762	763	763	0.95	0	69.83	XP_007681004.1
MFS general substrate transporter [Rhizodiscina lignyota]	Rhizodiscina lignyota	760	760	0.92	0	73.41	KAF2103444.1
hypothetical protein AUEXF2481DRAFT_7998 [Aureobasidium subglaciale EXF-2481]	Aureobasidium subglaciale EXF-2481	759	759	0.95	0	69.42	XP_013340467.1
MFS general substrate transporter [Aureobasidium melanogenum CBS 110374]	Aureobasidium melanogenum CBS 110374	759	759	0.95	0	70.36	XP_040879492.1
hypothetical protein FOVG_19200 [Fusarium oxysporum f. sp. pisi HDV247]	Fusarium oxysporum f. sp. pisi HDV247	758	758	0.99	0	66.97	EXA29305.1
putative efflux pump gsfJ [Fusarium oxysporum]	Fusarium oxysporum	758	758	0.93	0	70.11	RKK62452.1
hypothetical protein AYO20_00310 [Fonsecaea nubica]	Fonsecaea nubica	758	758	1	0	68.59	XP_022505586.1
hypothetical protein FOMG_13197 [Fusarium oxysporum f. sp. melonis 26406]	Fusarium oxysporum f. sp. melonis 26406	757	757	0.93	0	70.31	EXK30384.1
hypothetical protein PV09_05749 [Verruconis gallopava]	Verruconis gallopava	756	756	0.99	0	68.69	XP_016212973.1
hypothetical protein FOPG_17255 [Fusarium oxysporum f. sp. conglutinans race 2 54008]	Fusarium oxysporum f. sp. conglutinans race 2 54008	753	753	0.93	0	69.73	EXL66583.1
MFS general substrate transporter [Lophiostoma macrostomum CBS 122681]	Lophiostoma macrostomum CBS 122681	752	752	0.95	0	70.47	KAF2651536.1
hypothetical protein AN8459.2 [Aspergillus nidulans FGSC A4]	Aspergillus nidulans FGSC A4	751	751	1	0	70.89	XP_681728.1
MFS general substrate transporter [Aspergillus aculeatinus CBS 121060]	Aspergillus aculeatinus CBS 121060	751	751	0.88	0	74.65	XP_025498380.1
hypothetical protein EJ08DRAFT_587576 [Tothia fuscella]	Tothia fuscella	748	748	0.92	0	73.4	KAF2431298.1
Putative GsfJ [Aspergillus calidoustus]	Aspergillus calidoustus	748	748	0.94	0	71.32	CEL10907.1
hypothetical protein ASPBRDRAFT_191217 [Aspergillus brasiliensis CBS 101740]	Aspergillus brasiliensis CBS 101740	748	748	0.99	0	65.59	OJJ77955.1
putative efflux pump gsfJ [Fusarium oxysporum f. sp. conglutinans]	Fusarium oxysporum f. sp. conglutinans	744	744	0.93	0	69.54	KAG7000023.1
MFS general substrate transporter [Aureobasidium pullulans]	Aureobasidium pullulans	744	744	0.88	0	73.09	THW68929.1
MFS general substrate transporter [Aureobasidium pullulans]	Aureobasidium pullulans	740	740	0.95	0	68.6	THW63567.1
hypothetical protein FSARC_12096 [Fusarium sarcochroum]	Fusarium sarcochroum	724	724	0.99	0	65.95	KAF4954533.1
uncharacterized protein M409DRAFT_49493 [Zasmidium cellare ATCC 36951]	Zasmidium cellare ATCC 36951	701	701	0.88	0	66.99	XP_033673883.1
MFS general substrate transporter [Mytilinidion resinicola]	Mytilinidion resinicola	687	687	0.99	0	62.12	XP_033582478.1
MFS general substrate transporter [Aureobasidium pullulans]	Aureobasidium pullulans	674	674	0.81	0	72.11	THY15224.1
hypothetical protein HZS61_002289 [Fusarium oxysporum f. sp. conglutinans]	Fusarium oxysporum f. sp. conglutinans	673	673	0.81	0	71.49	KAF6518211.1
MFS general substrate transporter [Aureobasidium pullulans]	Aureobasidium pullulans	667	667	0.8	0	72.41	TIA70342.1
putative HC-toxin efflux carrier TOXA [Phialophora attinorum]	Phialophora attinorum	665	665	0.97	0	62.25	XP_018003635.1
MFS general substrate transporter [Aspergillus brunneoviolaceus CBS 621.78]	Aspergillus brunneoviolaceus CBS 621.78	657	657	0.83	0	71.06	XP_025443151.1
MFS general substrate transporter [Rhizodiscina lignyota]	Rhizodiscina lignyota	649	649	0.91	0	63.99	KAF2100708.1
MFS general substrate transporter [Aureobasidium pullulans]	Aureobasidium pullulans	634	634	0.81	0	68.63	THY37425.1
hypothetical protein B0A48_11287 [Rachicladosporium antarcticum]	Rachicladosporium antarcticum	623	623	0.95	0	57.37	OQO03003.1
hypothetical protein B0A48_09039 [Rachicladosporium antarcticum]	Rachicladosporium antarcticum	622	622	0.95	0	58.14	OQO05272.1
hypothetical protein A1O3_07395 [Capronia epimyces CBS 606.96]	Capronia epimyces CBS 606.96	598	598	0.99	0	57.55	XP_007735695.1
MFS general substrate transporter [Lophium mytilinum]	Lophium mytilinum	598	598	1	0	57.5	KAF2501646.1
putative efflux pump antibiotic resistance protein [Phaeoacremonium minimum UCRPA7]	Phaeoacremonium minimum UCRPA7	592	592	0.98	0	57.82	XP_007918978.1
hypothetical protein B0A51_06684 [Rachicladosporium sp. CCFEE 5018]	Rachicladosporium sp. CCFEE 5018	590	590	0.95	0	55.88	OQO26622.1
hypothetical protein A1O9_09915 [Exophiala aquamarina CBS 119918]	Exophiala aquamarina CBS 119918	585	585	0.99	0	55.91	XP_013256710.1
hypothetical protein PV08_01281 [Exophiala spinifera]	Exophiala spinifera	584	584	1	0	57.3	XP_016240920.1
putative efflux pump antibiotic resistance protein [Coleophoma cylindrospora]	Coleophoma cylindrospora	580	580	0.99	0	56.07	RDW85328.1
hypothetical protein PV06_05709 [Exophiala oligosperma]	Exophiala oligosperma	579	579	0.98	0	57.79	XP_016262340.1

## Sheet: GsfI
Description	Scientific Name	Max Score	Total Score	Query Cover	E value	Per. ident	Accession
RecName: Full=Halogenase gsfI; AltName: Full=Griseofulvin synthesis protein I [Penicillium aethiopicum]	Penicillium aethiopicum	1108	1108	1	0	100	D7PI14.1
Tryptophan halogenase [Penicillium griseofulvum]	Penicillium griseofulvum	1011	1011	1	0	93.26	XP_040648554.1
hypothetical protein PENCOP_c006G04644 [Penicillium coprophilum]	Penicillium coprophilum	994	994	1	0	91.76	OQE40327.1
hypothetical protein BDV23DRAFT_171450 [Aspergillus alliaceus]	Aspergillus alliaceus	963	963	0.99	0	91.48	KAE8391668.1
uncharacterized protein BDW43DRAFT_314708 [Aspergillus alliaceus]	Aspergillus alliaceus	961	961	0.99	0	90.98	XP_031896510.1
hypothetical protein ETB97_011399 [Aspergillus burnettii]	Aspergillus burnettii	961	961	0.99	0	90.98	KAF5866514.1
hypothetical protein FHL15_010255 [Xylaria flabelliformis]	Xylaria flabelliformis	953	953	0.96	0	90.52	TRX88796.1
hypothetical protein OIDMADRAFT_62072 [Oidiodendron maius Zn]	Oidiodendron maius Zn	693	693	0.97	0	64.74	KIM92949.1
RadH flavin-dependent halogenase [Didymosphaeria enalia]	Didymosphaeria enalia	676	676	0.97	0	62.07	KAF2258099.1
RecName: Full=Non-heme halogenase radH; AltName: Full=Radicicol biosynthesis cluster protein radH [Floropilus chiversii]	Floropilus chiversii	670	670	0.97	0	63.27	C5H881.1
RadH flavin-dependent halogenase [Zopfia rhizophila CBS 207.26]	Zopfia rhizophila CBS 207.26	653	653	0.96	0	62.69	KAF2180795.1
Rdc2 [Pochonia chlamydosporia 123]	Pochonia chlamydosporia 123	648	648	0.97	0	62.48	RZR68662.1
radH flavin-dependent halogenase [Pochonia chlamydosporia 170]	Pochonia chlamydosporia 170	648	648	0.97	0	62.48	XP_018140634.1
RadH flavin-dependent halogenase [Tolypocladium capitatum]	Tolypocladium capitatum	648	648	0.97	0	60.22	PNY28268.1
Rdc2 [Pochonia chlamydosporia]	Pochonia chlamydosporia	647	647	0.97	0	62.29	ADM86580.1
putative RadH flavin-dependent halogenase [Colletotrichum sublineola]	Colletotrichum sublineola	638	638	0.96	0	61.12	KDN68163.1
RadH flavin-dependent halogenase [Colletotrichum graminicola M1.001]	Colletotrichum graminicola M1.001	637	637	0.97	0	60.89	XP_008100711.1
RecName: Full=Non-heme halogenase rdc2; AltName: Full=Hypothemycin biosynthesis cluster protein rdc2; Flags: Precursor [Pochonia chlamydosporia]	Pochonia chlamydosporia	612	612	0.97	0	60.41	B3FWT7.1
hypothetical protein CKM354_000984900 [Cercospora kikuchii]	Cercospora kikuchii	558	558	0.99	0	51.32	GIZ46736.1
hypothetical protein UA08_09365 [Talaromyces atroroseus]	Talaromyces atroroseus	556	556	0.97	0	52.66	XP_020115509.1
hypothetical protein G7Z17_g3056 [Cylindrodendrum hubeiense]	Cylindrodendrum hubeiense	555	555	0.98	0	53.88	KAF7554238.1
Tryptophan 2-halogenase [Cercospora beticola]	Cercospora beticola	554	554	0.98	0	51.42	XP_023457611.1
Flavin-dependent halogenase ptaM [Lachnellula suecica]	Lachnellula suecica	553	553	0.98	0	52.16	TVY84589.1
hypothetical protein CKM354_000984900 [Cercospora kikuchii]	Cercospora kikuchii	551	551	0.99	0	51.32	GIZ46735.1
hypothetical protein DID88_008787 [Monilinia fructigena]	Monilinia fructigena	551	551	0.97	0	52.29	RAL68064.1
flavin-dependent halogenase ptaM-like [Quercus suber]	Quercus suber	550	550	0.96	0	52.41	XP_023884130.1
hypothetical protein MFRU_002g02180 [Monilinia fructicola]	Monilinia fructicola	549	549	0.97	0	52.09	KAG4034868.1
hypothetical protein NEMBOFW57_001135 [Staphylotrichum longicolle]	Staphylotrichum longicolle	549	549	0.97	0	52	KAG7291125.1
Flavin-dependent halogenase [Hyphodiscus hymeniophilus]	Hyphodiscus hymeniophilus	548	548	0.99	0	51.49	KAG0650220.1
hypothetical protein EYC80_003953 [Monilinia laxa]	Monilinia laxa	547	547	0.97	0	52.19	KAB8304574.1
flavin-dependent halogenase ptaM-like [Quercus suber]	Quercus suber	546	546	0.96	0	52.02	XP_023918714.1
hypothetical protein SBOR_0626 [Sclerotinia borealis F-4128]	Sclerotinia borealis F-4128	546	546	0.97	0	52.1	ESZ98968.1
hypothetical protein OIDMADRAFT_36690 [Oidiodendron maius Zn]	Oidiodendron maius Zn	545	545	0.98	0	51.03	KIN07016.1
hypothetical protein DV738_g1887 [Chaetothyriales sp. CBS 135597]	Chaetothyriales sp. CBS 135597	544	544	0.96	0	52.22	RMZ82148.1
hypothetical protein S40288_08563 [Stachybotrys chartarum IBT 40288]	Stachybotrys chartarum IBT 40288	543	543	0.96	0	54.02	KFA75658.1
hypothetical protein S7711_00238 [Stachybotrys chartarum IBT 7711]	Stachybotrys chartarum IBT 7711	541	541	0.96	0	53.83	KEY72239.1
hypothetical protein DL771_003890 [Monosporascus sp. 5C6A]	Monosporascus sp. 5C6A	539	539	0.97	0	51.43	RYP73022.1
Tryptophan 2-halogenase [Tolypocladium ophioglossoides CBS 100239]	Tolypocladium ophioglossoides CBS 100239	539	539	0.97	0	51.87	KND87338.1
uncharacterized protein COCSADRAFT_33809 [Bipolaris sorokiniana ND90Pr]	Bipolaris sorokiniana ND90Pr	538	538	0.96	0	51.64	XP_007696461.1
FAD/NAD(P)-binding domain-containing protein [Coniochaeta ligniaria NRRL 30616]	Coniochaeta ligniaria NRRL 30616	538	538	0.98	0	54.22	OIW25915.1
radH flavin-dependent halogenase [Lasallia pustulata]	Lasallia pustulata	537	537	0.96	0	50.95	KAA6409706.1
CcxI [Bipolaris sorokiniana]	Bipolaris sorokiniana	536	536	0.96	0	51.64	QCF41200.1
hypothetical protein DL770_009462 [Monosporascus sp. CRB-9-2]	Monosporascus sp. CRB-9-2	534	534	0.97	0	50.77	RYP63074.1
Uncharacterized protein DSM5745_06446 [Aspergillus mulundensis]	Aspergillus mulundensis	534	534	0.97	0	52.08	XP_026602766.1
hypothetical protein COCMIDRAFT_106799 [Bipolaris oryzae ATCC 44560]	Bipolaris oryzae ATCC 44560	533	533	0.96	0	51.25	XP_007692298.1
hypothetical protein OIDMADRAFT_173296 [Oidiodendron maius Zn]	Oidiodendron maius Zn	533	533	0.96	0	52	KIM93265.1
FAD/NAD(P)-binding domain-containing protein [Mollisia scopiformis]	Mollisia scopiformis	530	530	0.97	0	51.72	XP_018067956.1
hypothetical protein NEMBOFW57_006376 [Staphylotrichum longicolle]	Staphylotrichum longicolle	528	528	0.81	0	57.43	KAG7289997.1
hypothetical protein CHGG_07641 [Chaetomium globosum CBS 148.51]	Chaetomium globosum CBS 148.51	527	527	0.97	1e-179	51.13	XP_001225297.1
hypothetical protein PFICI_10839 [Pestalotiopsis fici W106-1]	Pestalotiopsis fici W106-1	526	526	0.98	2e-179	49.53	XP_007837611.1
hypothetical protein S40285_07274 [Stachybotrys chlorohalonata IBT 40285]	Stachybotrys chlorohalonata IBT 40285	526	526	0.96	3e-179	53.64	KFA69541.1
hypothetical protein CBER1_08985 [Cercospora berteroae]	Cercospora berteroae	545	545	0.97	6e-179	51.15	PPJ60174.1
hypothetical protein S40293_00634 [Stachybotrys chartarum IBT 40293]	Stachybotrys chartarum IBT 40293	523	523	0.98	8e-178	52.32	KFA52177.1
hypothetical protein DL767_008677 [Monosporascus sp. MG133]	Monosporascus sp. MG133	521	521	0.97	1e-177	50.86	RYP24101.1
hypothetical protein HFD88_007465 [Aspergillus terreus]	Aspergillus terreus	522	522	0.97	1e-177	50.48	KAG2416272.1
FAD/NAD(P)-binding domain-containing protein [Viridothelium virens]	Viridothelium virens	519	519	0.99	8e-177	50.38	KAF2238267.1
RecName: Full=Sulochrin halogenase; AltName: Full=Geodin synthesis protein L [Aspergillus terreus NIH2624]	Aspergillus terreus NIH2624	518	518	0.97	2e-176	50.1	Q0CCX4.2
hypothetical protein PV09_06924 [Verruconis gallopava]	Verruconis gallopava	518	518	0.96	3e-176	51.88	XP_016211617.1
FAD/NAD(P)-binding domain-containing protein [Xylona heveae TC161]	Xylona heveae TC161	514	514	0.96	5e-175	49.52	XP_018190901.1
hypothetical protein CHGG_09588 [Chaetomium globosum CBS 148.51]	Chaetomium globosum CBS 148.51	514	514	0.97	8e-175	50.29	XP_001227515.1
hypothetical protein V498_08440 [Pseudogymnoascus sp. VKM F-4517 (FW-2822)]	Pseudogymnoascus sp. VKM F-4517 (FW-2822)	513	513	0.97	4e-174	50	KFY82826.1
hypothetical protein VE03_10065 [Pseudogymnoascus sp. 23342-1-I1]	Pseudogymnoascus sp. 23342-1-I1	510	510	0.96	1e-173	48.18	OBT60513.1
Flavine halogenase aclH [Lachnellula suecica]	Lachnellula suecica	513	513	0.98	2e-173	48.7	TVY85213.1
FAD/NAD(P)-binding domain-containing protein [Hyaloscypha bicolor E]	Hyaloscypha bicolor E	509	509	0.96	5e-173	48.3	XP_024737914.1
uncharacterized protein NECHADRAFT_37333 [Fusarium vanettenii 77-13-4]	Fusarium vanettenii 77-13-4	508	508	0.96	6e-173	48.18	XP_003040677.1
hypothetical protein V492_04596 [Pseudogymnoascus sp. VKM F-4246]	Pseudogymnoascus sp. VKM F-4246	509	509	0.97	2e-172	49.06	KFY11174.1
hypothetical protein V494_02020 [Pseudogymnoascus sp. VKM F-4513 (FW-928)]	Pseudogymnoascus sp. VKM F-4513 (FW-928)	509	509	0.97	2e-172	49.06	KFY43371.1
non-heme halogenase [Trichophyton tonsurans CBS 112818]	Trichophyton tonsurans CBS 112818	508	508	0.97	3e-172	50.85	EGD97600.1
FAD/NAD(P)-binding domain-containing protein [Dothidotthia symphoricarpi CBS 119687]	Dothidotthia symphoricarpi CBS 119687	508	508	0.96	4e-172	50.19	XP_033522630.1
Tryptophan 2-halogenase [Trichophyton interdigitale]	Trichophyton interdigitale	508	508	0.97	4e-172	50.85	KAF3896646.1
FAD/NAD(P)-binding domain-containing protein [Tothia fuscella]	Tothia fuscella	508	508	0.96	4e-172	47.92	KAF2420220.1
hypothetical protein BDV23DRAFT_172979 [Aspergillus alliaceus]	Aspergillus alliaceus	507	507	0.96	7e-172	50	KAE8389670.1
hypothetical protein DL767_007106 [Monosporascus sp. MG133]	Monosporascus sp. MG133	518	518	0.96	7e-172	49.43	RYP28673.1
hypothetical protein TCE0_033r09050 [Talaromyces cellulolyticus]	Talaromyces cellulolyticus	506	506	0.97	9e-172	48.66	GAM38376.1
TPA: Uncharacterized protein A8136_4913 [Trichophyton benhamiae CBS 112371]	Trichophyton benhamiae CBS 112371	506	506	0.97	1e-171	50.85	DAA72988.1
Halogenase gsfI [Talaromyces pinophilus]	Talaromyces pinophilus	505	505	0.97	1e-171	48.66	KAF3399431.1
hypothetical protein DV737_g5306 [Chaetothyriales sp. CBS 132003]	Chaetothyriales sp. CBS 132003	507	507	0.97	1e-171	50.93	RMZ75371.1
hypothetical protein H106_03612 [Trichophyton rubrum CBS 735.88]	Trichophyton rubrum CBS 735.88	506	506	0.97	1e-171	50.66	EZG06870.1
non-heme halogenase [Trichophyton rubrum CBS 118892]	Trichophyton rubrum CBS 118892	506	506	0.97	2e-171	50.66	XP_003234523.1
uncharacterized protein BDW43DRAFT_322552 [Aspergillus alliaceus]	Aspergillus alliaceus	505	505	0.96	2e-171	49.81	XP_031903956.1
hypothetical protein H105_03816 [Trichophyton soudanense CBS 452.61]	Trichophyton soudanense CBS 452.61	505	505	0.97	3e-171	50.66	EZF74478.1
hypothetical protein H101_06819 [Trichophyton interdigitale H6]	Trichophyton interdigitale H6	505	505	0.97	4e-171	50.75	EZF29508.1
hypothetical protein GLRG_08626 [Colletotrichum graminicola M1.001]	Colletotrichum graminicola M1.001	505	505	0.96	4e-171	49.71	XP_008097717.1
Tryptophan 2-halogenase [Madurella mycetomatis]	Madurella mycetomatis	506	506	0.97	5e-171	49.06	KXX82805.1
FAD/NAD(P)-binding domain-containing protein [Periconia macrospinosa]	Periconia macrospinosa	505	505	0.97	5e-171	50.38	PVH98316.1
Tryptophan halogenase [Penicillium sp. 'occitanis']	Penicillium sp. 'occitanis'	504	504	0.97	6e-171	48.47	PCH01679.1
hypothetical protein A9Z42_0017760 [Trichoderma parareesei]	Trichoderma parareesei	503	503	0.96	8e-171	49.52	OTA01515.1
non-heme halogenase [Trichoderma reesei RUT C-30]	Trichoderma reesei RUT C-30	502	502	0.96	2e-170	49.52	ETS03176.1
FAD/NAD(P)-binding domain-containing protein [Aspergillus steynii IBT 23096]	Aspergillus steynii IBT 23096	503	503	0.97	2e-170	46.77	XP_024701131.1
hypothetical protein CHGG_08144 [Chaetomium globosum CBS 148.51]	Chaetomium globosum CBS 148.51	518	518	0.97	4e-170	50.56	XP_001225800.1
hypothetical protein PENNAL_c0001G03334 [Penicillium nalgiovense]	Penicillium nalgiovense	501	501	0.96	1e-169	47.47	OQE96412.1
Flavine halogenase [Lachnellula occidentalis]	Lachnellula occidentalis	501	501	0.97	2e-169	48.85	TVY45351.1
unnamed protein product [Aspergillus oryzae RIB40]	Aspergillus oryzae RIB40	500	500	0.97	2e-169	49.81	XP_001818590.1
radH flavin-dependent halogenase [Aspergillus flavus]	Aspergillus flavus	500	500	0.97	3e-169	49.81	RAQ53351.1
hypothetical protein M434DRAFT_29445 [Hypoxylon sp. CO27-5]	Hypoxylon sp. CO27-5	500	500	0.96	6e-169	49.06	OTA94904.1
Sulochrin halogenase [Lachnellula suecica]	Lachnellula suecica	499	499	0.97	7e-169	51.9	TVY62729.1
tryptophan halogenase [Aspergillus oryzae]	Aspergillus oryzae	499	499	0.97	7e-169	49.62	OOO09522.1
flavin-dependent halogenase O-methyltransferase bifunctional protein [Trichoderma parareesei]	Trichoderma parareesei	514	514	0.96	7e-169	49.53	OTA02421.1
uncharacterized protein TRIREDRAFT_69652 [Trichoderma reesei QM6a]	Trichoderma reesei QM6a	514	514	0.96	8e-169	49.53	XP_006969188.1
hypothetical protein M440DRAFT_1470061 [Trichoderma longibrachiatum ATCC 18648]	Trichoderma longibrachiatum ATCC 18648	513	513	0.96	1e-168	49.53	PTB77020.1

## Sheet: GsfA
Description	Scientific Name	Max Score	Total Score	Query Cover	E value	Per. ident	Accession
RecName: Full=Non-reducing polyketide synthase gsfA; AltName: Full=Griseofulvin synthesis protein A; AltName: Full=Norlichexanthone synthase [Penicillium aethiopicum]	Penicillium aethiopicum	3712	3712	1	0	100	D7PI15.1
hypothetical protein BDV23DRAFT_182256 [Aspergillus alliaceus]	Aspergillus alliaceus	3152	3152	1	0	84.69	KAE8391669.1
hypothetical protein ETB97_011400 [Aspergillus burnettii]	Aspergillus burnettii	3147	3147	1	0	84.53	KAF5866515.1
hypothetical protein PENVUL_c001G07467 [Penicillium vulpinum]	Penicillium vulpinum	3122	3122	1	0	83.03	OQE12699.1
hypothetical protein PENCOP_c006G06353 [Penicillium coprophilum]	Penicillium coprophilum	3065	3065	1	0	80.89	OQE40212.1
uncharacterized protein BDW43DRAFT_322049 [Aspergillus alliaceus]	Aspergillus alliaceus	3053	3053	1	0	82.79	XP_031896511.1
hypothetical protein FHL15_010257 [Xylaria flabelliformis]	Xylaria flabelliformis	2981	2981	1	0	80.28	TRX88798.1
Acyl transferase/acyl hydrolase/lysophospholipase [Penicillium griseofulvum]	Penicillium griseofulvum	2831	2831	0.91	0	81.58	XP_040648555.1
hypothetical protein ETB97_008834 [Aspergillus burnettii]	Aspergillus burnettii	2782	2782	0.91	0	81.34	KAF5855661.1
ketoacyl-synt-domain-containing protein [Viridothelium virens]	Viridothelium virens	2464	2464	0.99	0	66.16	KAF2228558.1
hypothetical protein VMCG_09487 [Valsa malicola]	Valsa malicola	2434	2434	0.99	0	64.95	ROV89822.1
hypothetical protein OIDMADRAFT_55810 [Oidiodendron maius Zn]	Oidiodendron maius Zn	2427	2427	1	0	65.2	KIM99919.1
hypothetical protein PCL_02703 [Purpureocillium lilacinum]	Purpureocillium lilacinum	2423	2423	1	0	65.15	PWI67782.1
Non-reducing polyketide synthase gsfA [Talaromyces pinophilus]	Talaromyces pinophilus	2414	2414	0.99	0	65.33	KAF3405554.1
hypothetical protein TCE0_034f12137 [Talaromyces cellulolyticus]	Talaromyces cellulolyticus	2406	2406	0.99	0	65.38	GAM40075.1
Acyl transferase/acyl hydrolase/lysophospholipase [Penicillium sp. 'occitanis']	Penicillium sp. 'occitanis'	2399	2399	0.99	0	65.27	PCH06259.1
RecName: Full=Non-reducing polyketide synthase PKS19; Short=NR-PKS PKS19; AltName: Full=Alternariol synthase; Short=AOH synthase [Parastagonospora nodorum SN15]	Parastagonospora nodorum SN15	2396	2396	0.99	0	64.96	A0A0H4ADX3.1
Non-reducing polyketide synthase [Alternaria tenuissima]	Alternaria tenuissima	2384	2384	0.99	0	64.7	RYO01829.1
Non-reducing polyketide synthase [Alternaria tenuissima]	Alternaria tenuissima	2383	2383	0.99	0	64.65	RYN36055.1
Non-reducing polyketide synthase [Alternaria alternata]	Alternaria alternata	2383	2383	0.99	0	64.65	RYN84545.1
Non-reducing polyketide synthase [Alternaria arborescens]	Alternaria arborescens	2380	2380	0.99	0	64.65	RYN41799.1
Non-reducing polyketide synthase [Alternaria arborescens]	Alternaria arborescens	2375	2375	0.99	0	64.7	RYO32821.1
polyketide synthase [Alternaria burnsii]	Alternaria burnsii	2375	2375	0.99	0	64.7	XP_038791211.1
Non-reducing polyketide synthase [Alternaria tenuissima]	Alternaria tenuissima	2373	2373	0.99	0	64.65	RYN44943.1
Non-reducing polyketide synthase [Alternaria arborescens]	Alternaria arborescens	2370	2370	0.99	0	64.59	XP_028511829.1
hypothetical protein ZTR_08641 [Talaromyces verruculosus]	Talaromyces verruculosus	2361	2361	0.99	0	64.53	KUL83736.1
polyketide synthase [Alternaria alternata]	Alternaria alternata	2360	2360	0.99	0	64.7	OWY47302.1
Non-reducing polyketide synthase [Alternaria gaisen]	Alternaria gaisen	2357	2357	0.99	0	64.42	KAB2102993.1
hypothetical protein BTUL_0200g00170 [Botrytis tulipae]	Botrytis tulipae	2356	2356	0.99	0	63.66	TGO08630.1
polyketide synthase [Purpureocillium lilacinum]	Purpureocillium lilacinum	2355	2355	1	0	64.18	XP_018181198.1
polyketide synthase [Purpureocillium lilacinum]	Purpureocillium lilacinum	2354	2354	1	0	63.76	OAQ82437.1
hypothetical protein BPAE_0077g00200 [Botrytis paeoniae]	Botrytis paeoniae	2346	2346	0.99	0	63.27	TGO25598.1
uncharacterized protein BHQ10_007300 [Talaromyces amestolkiae]	Talaromyces amestolkiae	2345	2345	1	0	63.42	XP_040735804.1
hypothetical protein BCON_0204g00150 [Botryotinia convoluta]	Botryotinia convoluta	2343	2343	1	0	63.35	TGO49668.1
hypothetical protein EAE96_010543 [Botrytis aclada]	Botrytis aclada	2343	2343	0.99	0	63.44	KAF7944139.1
hypothetical protein BHYA_0185g00150 [Botrytis hyacinthi]	Botrytis hyacinthi	2341	2341	0.99	0	63.44	TGO34711.1
hypothetical protein EAE99_004758 [Botrytis elliptica]	Botrytis elliptica	2334	2334	0.99	0	63.33	KAF7929014.1
polyketide synthase [Alternaria alternantherae]	Alternaria alternantherae	2333	2333	0.99	0	63.76	AOO87098.1
hypothetical protein BOTCAL_0068g00080 [Botryotinia calthae]	Botryotinia calthae	2333	2333	0.99	0	63.27	TEY74906.1
uncharacterized protein EAE97_011375 [Botrytis byssoidea]	Botrytis byssoidea	2331	2331	0.99	0	63.55	XP_038727299.1
hypothetical protein BOTNAR_0111g00210 [Botryotinia narcissicola]	Botryotinia narcissicola	2329	2329	0.99	0	63.55	TGO62603.1
uncharacterized protein EAF01_008674 [Botrytis porri]	Botrytis porri	2320	2320	0.99	0	63.05	XP_038767324.1
hypothetical protein BPOR_0174g00050 [Botrytis porri]	Botrytis porri	2319	2319	0.99	0	62.99	TGO88252.1
polyketide synthase [Paraphaeosphaeria sporulosa]	Paraphaeosphaeria sporulosa	2315	2315	0.99	0	62.6	XP_018038215.1
putative polyketide synthase protein [Botrytis fragariae]	Botrytis fragariae	2302	2302	0.99	0	62.49	XP_037190362.1
putative polyketide synthase protein [Botrytis cinerea BcDW1]	Botrytis cinerea BcDW1	2300	2300	0.99	0	61.99	EMR83380.1
Bcpks14 [Botrytis cinerea B05.10]	Botrytis cinerea B05.10	2298	2298	0.99	0	61.99	XP_024553753.1
uncharacterized protein M409DRAFT_61908 [Zasmidium cellare ATCC 36951]	Zasmidium cellare ATCC 36951	2296	2296	0.99	0	62.2	XP_033674427.1
polyketide synthase [Pseudomassariella vexata]	Pseudomassariella vexata	2267	2267	0.88	0	68.32	XP_040710188.1
hypothetical protein INS49_007996 [Diaporthe citri]	Diaporthe citri	2250	2250	0.99	0	60.68	KAG6362901.1
hypothetical protein I1G_00002660 [Pochonia chlamydosporia 123]	Pochonia chlamydosporia 123	2234	2234	0.99	0	60.81	RZR60365.1
polyketide synthase [Pochonia chlamydosporia 170]	Pochonia chlamydosporia 170	2229	2229	0.99	0	60.69	XP_018146867.1
uncharacterized protein EAE98_006384 [Botrytis deweyae]	Botrytis deweyae	2220	2220	0.91	0	64.5	XP_038809797.1
polyketide synthase PksI [Alternaria sp. MG1]	Alternaria sp. MG1	2176	2176	0.91	0	64.27	RII10988.1
ketoacyl-synt-domain-containing protein [Alternaria alternata]	Alternaria alternata	2038	2038	0.85	0	64.4	XP_018390240.1
polyketide synthase PksI [Alternaria alternata]	Alternaria alternata	2035	2035	0.81	0	66.28	AFN68300.1
ketoacyl-synt-domain-containing protein [Rhizodiscina lignyota]	Rhizodiscina lignyota	1627	1627	0.99	0	46.34	KAF2103987.1
ketoacyl-synt-domain-containing protein [Delitschia confertaspora ATCC 74209]	Delitschia confertaspora ATCC 74209	1510	1510	0.99	0	43.91	KAF2201576.1
hypothetical protein BBP40_007849 [Aspergillus hancockii]	Aspergillus hancockii	1505	1505	0.99	0	43.27	KAF7587027.1
non-reducing polyketide synthase [Nephromopsis pallescens]	Nephromopsis pallescens	1504	1504	0.99	0	43.55	ASU91370.1
hypothetical protein V502_11291 [Pseudogymnoascus sp. VKM F-4520 (FW-2644)]	Pseudogymnoascus sp. VKM F-4520 (FW-2644)	1504	1504	0.99	0	43.85	KFZ03027.1
Type I Iterative Polyketide synthase (PKS) [Pseudogymnoascus sp. 23342-1-I1]	Pseudogymnoascus sp. 23342-1-I1	1500	1500	0.99	0	43.63	OBT65120.1
hypothetical protein B7463_g8386 [Scytalidium lignicola]	Scytalidium lignicola	1496	1496	0.99	0	43.85	RFU27958.1
hypothetical protein V500_11576 [Pseudogymnoascus sp. VKM F-4518 (FW-2643)]	Pseudogymnoascus sp. VKM F-4518 (FW-2643)	1495	1495	0.99	0	43.88	KFY81274.1
hypothetical protein OIDMADRAFT_208547 [Oidiodendron maius Zn]	Oidiodendron maius Zn	1489	1489	0.99	0	43.33	KIM92894.1
hypothetical protein V498_05725 [Pseudogymnoascus sp. VKM F-4517 (FW-2822)]	Pseudogymnoascus sp. VKM F-4517 (FW-2822)	1488	1488	0.99	0	43.38	KFY90954.1
hypothetical protein V496_09555 [Pseudogymnoascus sp. VKM F-4515 (FW-2607)]	Pseudogymnoascus sp. VKM F-4515 (FW-2607)	1487	1487	0.99	0	43.38	KFY50141.1
hypothetical protein BGAL_0182g00180 [Botrytis galanthina]	Botrytis galanthina	1479	1479	0.67	0	60.4	THV49725.1
uncharacterized protein P175DRAFT_0472734 [Aspergillus ochraceoroseus IBT 24754]	Aspergillus ochraceoroseus IBT 24754	1471	1471	0.99	0	43.17	XP_040756820.1
conidial yellow pigment biosynthesis polyketide synthase [Aspergillus lentulus]	Aspergillus lentulus	1470	1470	0.99	0	43.51	XP_033416055.1
conidial yellow pigment biosynthesis polyketide synthase [Aspergillus lentulus]	Aspergillus lentulus	1469	1469	0.99	0	43.51	GFF77170.1
hypothetical protein M441DRAFT_180184 [Trichoderma asperellum CBS 433.97]	Trichoderma asperellum CBS 433.97	1469	1469	0.99	0	42.75	XP_024754747.1
hypothetical protein CNMCM5623_007755 [Aspergillus felis]	Aspergillus felis	1468	1468	0.99	0	42.52	KAF7162464.1
hypothetical protein M434DRAFT_69383 [Hypoxylon sp. CO27-5]	Hypoxylon sp. CO27-5	1468	1468	0.99	0	42.69	OTA95476.1
putative polyketide synthase [Chalara longipes BDJ]	Chalara longipes BDJ	1466	1466	0.99	0	42.37	KAE9364958.1
hypothetical protein PENVUL_c004G00568 [Penicillium vulpinum]	Penicillium vulpinum	1466	1466	0.99	0	42.21	OQE10323.1
hypothetical protein CNMCM7691_002783 [Aspergillus felis]	Aspergillus felis	1466	1466	0.99	0	42.66	KAF7176465.1
hypothetical protein BBP40_010599 [Aspergillus hancockii]	Aspergillus hancockii	1464	1464	0.99	0	43.12	KAF7593897.1
conidial yellow pigment biosynthesis polyketide synthase [Aspergillus lentulus]	Aspergillus lentulus	1464	1464	0.99	0	43.2	GAQ08548.1
conidial yellow pigment biosynthesis polyketide synthase [Aspergillus udagawae]	Aspergillus udagawae	1464	1464	0.99	0	42.9	GFF52360.1
hypothetical protein CNMCM8060_003786 [Aspergillus lentulus]	Aspergillus lentulus	1462	1462	0.99	0	43.31	KAF4179026.1
hypothetical protein DL767_000911 [Monosporascus sp. MG133]	Monosporascus sp. MG133	1462	1462	0.99	0	42.33	RYP41569.1
hypothetical protein CNMCM6069_007937 [Aspergillus lentulus]	Aspergillus lentulus	1461	1461	0.99	0	43.26	KAF4155529.1
hypothetical protein CNMCM8927_004078 [Aspergillus lentulus]	Aspergillus lentulus	1460	1460	0.99	0	43.26	KAF4206983.1
hypothetical protein CNMCM6936_005343 [Aspergillus lentulus]	Aspergillus lentulus	1458	1458	0.99	0	43.26	KAF4167386.1
conidial yellow pigment biosynthesis polyketide synthase [Aspergillus udagawae]	Aspergillus udagawae	1458	1458	0.99	0	42.84	GFF87502.1
type I iterative polyketide synthase [Aspergillus udagawae]	Aspergillus udagawae	1457	1457	0.99	0	42.84	GIC90450.1
conidial yellow pigment biosynthesis polyketide synthase [Aspergillus lentulus]	Aspergillus lentulus	1456	1456	0.99	0	43.34	GFF58099.1
hypothetical protein G7054_g10731 [Neopestalotiopsis clavispora]	Neopestalotiopsis clavispora	1454	1454	0.99	0	43.42	KAF7526531.1
type I iterative polyketide synthase [Aspergillus pseudoviridinutans]	Aspergillus pseudoviridinutans	1454	1454	0.99	0	42.62	GIJ81588.1
hypothetical protein PV09_03835 [Verruconis gallopava]	Verruconis gallopava	1454	1454	0.99	0	42.68	XP_016215179.1
putative polyketide synthase [Pseudomassariella vexata]	Pseudomassariella vexata	1454	1454	0.99	0	42.61	XP_040719595.1
RecName: Full=Atrochrysone carboxylic acid synthase Agnpks1; Short=ACAS; AltName: Full=Agnestins biosynthesis cluster protein pks1; AltName: Full=Non-reducing polyketide synthase Agnpks1 [Paecilomyces divaricatus]	Paecilomyces divaricatus	1453	1453	0.99	0	42.34	A0A411PQP9.1
conidial yellow pigment biosynthesis polyketide synthase [Aspergillus udagawae]	Aspergillus udagawae	1451	1451	0.99	0	42.87	GFF52166.1
putative polyketide synthase [Lophiostoma macrostomum CBS 122681]	Lophiostoma macrostomum CBS 122681	1450	1450	0.99	0	42.57	KAF2648485.1
putative PKS-like protein biosynthetic cluster [Neopestalotiopsis sp. 37M]	Neopestalotiopsis sp. 37M	1448	1448	0.99	0	43.4	KAF2997726.1
atrochrysone carboxylic acid synthase Agnpks1 [Aspergillus viridinutans]	Aspergillus viridinutans	1447	1447	0.99	0	42.38	GIK06076.1
hypothetical protein ASPBRDRAFT_70836 [Aspergillus brasiliensis CBS 101740]	Aspergillus brasiliensis CBS 101740	1447	1447	0.99	0	43.73	OJJ77432.1
Atrochrysone carboxylic acid synthase [Lachnellula suecica]	Lachnellula suecica	1446	1446	0.99	0	42.35	TVY84593.1
hypothetical protein CNMCM5623_007719 [Aspergillus felis]	Aspergillus felis	1446	1446	0.99	0	42.51	KAF7162428.1

## Sheet: GsfB
Description	Scientific Name	Max Score	Total Score	Query Cover	E value	Per. ident	Accession
RecName: Full=O-methyltransferase gsfB; AltName: Full=Griseofulvin synthesis protein B [Penicillium aethiopicum]	Penicillium aethiopicum	868	868	1	0	100	D7PI16.1
uncharacterized protein PENSOL_c008G05278 [Penicillium solitum]	Penicillium solitum	734	734	0.99	0	82.25	XP_040815297.1
S-adenosyl-L-methionine-dependent methyltransferase [Aspergillus alliaceus]	Aspergillus alliaceus	732	732	1	0	80.67	XP_031896512.1
hypothetical protein PENCOP_c006G05583 [Penicillium coprophilum]	Penicillium coprophilum	731	731	1	0	80.67	OQE40150.1
O-methyltransferase, family 2 [Penicillium griseofulvum]	Penicillium griseofulvum	731	731	1	0	81.38	XP_040648556.1
hypothetical protein FHL15_010258 [Xylaria flabelliformis]	Xylaria flabelliformis	731	731	1	0	81.15	TRX88799.1
S-adenosyl-L-methionine-dependent methyltransferase [Aspergillus alliaceus]	Aspergillus alliaceus	730	730	1	0	80.67	KAE8391670.1
hypothetical protein PENPOL_c005G10771 [Penicillium polonicum]	Penicillium polonicum	729	729	1	0	81.62	OQD66057.1
hypothetical protein ETB97_011401 [Aspergillus burnettii]	Aspergillus burnettii	727	727	1	0	80.19	KAF5866516.1
hypothetical protein PENFLA_c032G08579 [Penicillium flavigenum]	Penicillium flavigenum	716	716	1	0	79.71	OQE15372.1
hypothetical protein HAV15_001476 [Penicillium sp. str. #12]	Penicillium sp. str. #12	709	709	0.99	0	77.8	KAF4763270.1
hypothetical protein PENVUL_c001G07185 [Penicillium vulpinum]	Penicillium vulpinum	687	687	1	0	75.18	OQE12310.1
hypothetical protein CKM354_000933200 [Cercospora kikuchii]	Cercospora kikuchii	375	375	0.99	5e-124	45.61	GIZ46196.1
6-hydroxytryprostatin B O-methyltransferase [Cercospora beticola]	Cercospora beticola	373	373	0.99	2e-122	45.13	XP_023457905.1
hypothetical protein CERZMDRAFT_34032 [Cercospora zeae-maydis SCOH1-5]	Cercospora zeae-maydis SCOH1-5	351	351	0.97	2e-114	43.9	KAF2216561.1
6-hydroxytryprostatin B O-methyltransferase [Cercospora zeina]	Cercospora zeina	349	349	0.98	1e-113	43.58	PKR97154.1
O-methyltransferase, putative [Talaromyces marneffei ATCC 18224]	Talaromyces marneffei ATCC 18224	349	349	0.99	1e-113	41.43	XP_002147397.1
uncharacterized protein ATNIH1004_006712 [Aspergillus tanneri]	Aspergillus tanneri	349	349	0.99	1e-113	40.95	XP_033424654.1
putative O-methyltransferase [Byssothecium circinans]	Byssothecium circinans	347	347	0.99	5e-113	41.15	KAF1962618.1
related to sterigmatocystin 8-O-methyltransferase precursor [Ramularia collo-cygni]	Ramularia collo-cygni	345	345	0.99	4e-112	41.29	XP_023623398.1
hypothetical protein E8E14_009705 [Neopestalotiopsis sp. 37M]	Neopestalotiopsis sp. 37M	343	343	0.99	2e-111	41.63	KAF3012838.1
putative O-methyltransferase [Lophium mytilinum]	Lophium mytilinum	343	343	0.99	3e-111	40.1	KAF2491084.1
putative O-methyltransferase [Stemphylium lycopersici]	Stemphylium lycopersici	343	343	0.99	3e-111	40.57	RAQ98860.1
O-methyltransferase, putative [Talaromyces stipitatus ATCC 10500]	Talaromyces stipitatus ATCC 10500	342	342	0.99	6e-111	40.48	XP_002483560.1
hypothetical protein M426DRAFT_77207 [Hypoxylon sp. CI-4A]	Hypoxylon sp. CI-4A	342	342	0.99	6e-111	40.33	OTA97997.1
putative O-methyltransferase [Paraphaeosphaeria sporulosa]	Paraphaeosphaeria sporulosa	342	342	0.99	6e-111	40.94	XP_018033620.1
O-methyltransferase, family 2 [Moelleriella libera RCEF 2490]	Moelleriella libera RCEF 2490	340	340	0.99	5e-110	41.67	KZZ89203.1
O-methyltransferase gsfB [Talaromyces pinophilus]	Talaromyces pinophilus	337	337	0.99	6e-109	39.76	KAF3396579.1
putative O-methyltransferase [Paecilomyces variotii]	Paecilomyces variotii	333	333	0.99	1e-107	39.62	XP_028481516.1
hypothetical protein UA08_01854 [Talaromyces atroroseus]	Talaromyces atroroseus	333	333	0.99	3e-107	40.09	XP_020122897.1
hypothetical protein TCE0_042f15478 [Talaromyces cellulolyticus]	Talaromyces cellulolyticus	331	331	0.99	1e-106	39.52	GAM41946.1
hypothetical protein COCC4DRAFT_40865 [Bipolaris maydis ATCC 48331]	Bipolaris maydis ATCC 48331	330	330	0.99	3e-106	39.76	XP_014078685.1
O-methyltransferase 12 [Talaromyces islandicus]	Talaromyces islandicus	328	328	0.98	1e-105	39.28	CRG91140.1
Cytochrome P450 [Akanthomyces lecanii RCEF 1005]	Akanthomyces lecanii RCEF 1005	344	344	1	2e-105	41.34	OAA76649.1
hypothetical protein COCMIDRAFT_8664 [Bipolaris oryzae ATCC 44560]	Bipolaris oryzae ATCC 44560	328	328	0.99	2e-105	39.38	XP_007691817.1
putative O-methyltransferase [Lophiostoma macrostomum CBS 122681]	Lophiostoma macrostomum CBS 122681	327	327	0.99	3e-105	39.81	KAF2655178.1
hypothetical protein COCCADRAFT_83370 [Bipolaris zeicola 26-R-13]	Bipolaris zeicola 26-R-13	327	327	0.99	6e-105	39.62	XP_007707393.1
uncharacterized protein COCSADRAFT_37418 [Bipolaris sorokiniana ND90Pr]	Bipolaris sorokiniana ND90Pr	327	327	0.99	6e-105	38.9	XP_007700416.1
hypothetical protein G7054_g4162 [Neopestalotiopsis clavispora]	Neopestalotiopsis clavispora	327	327	0.99	9e-105	39.38	KAF7536866.1
hypothetical protein COCVIDRAFT_12079 [Bipolaris victoriae FI3]	Bipolaris victoriae FI3	326	326	0.99	1e-104	39.62	XP_014561248.1
uncharacterized protein TRUGW13939_01567 [Talaromyces rugulosus]	Talaromyces rugulosus	323	323	0.98	2e-103	39.52	XP_035340659.1
hypothetical protein VHEMI04352 [Torrubiella hemipterigena]	Torrubiella hemipterigena	319	319	0.97	6e-102	40.05	CEJ87250.1
s-adenosyl-l-methionine-dependent methyltransferase [Stemphylium lycopersici]	Stemphylium lycopersici	320	320	0.98	2e-101	39.04	KNG48072.1
O-methyltransferase, family 2 [Metarhizium guizhouense ARSEF 977]	Metarhizium guizhouense ARSEF 977	312	312	0.99	3e-99	38.77	KID91351.1
s-adenosyl-l-methionine-dependent methyltransferase [Alternaria burnsii]	Alternaria burnsii	310	310	0.99	2e-98	37.08	XP_038790189.1
putative O-methyltransferase [Periconia macrospinosa]	Periconia macrospinosa	310	310	0.99	2e-98	37.88	PVI04246.1
uncharacterized protein SETTUDRAFT_43200 [Exserohilum turcica Et28A]	Exserohilum turcica Et28A	309	309	0.99	6e-98	37.47	XP_008028869.1
hypothetical protein CKM354_000759200 [Cercospora kikuchii]	Cercospora kikuchii	306	306	0.81	9e-98	44.54	GIZ44394.1
6-hydroxytryprostatin B O-methyltransferase [Cercospora beticola]	Cercospora beticola	305	305	0.81	3e-97	44.57	XP_023452291.1
O-methyltransferase [Auricularia subglabra TFB-10046 SS5]	Auricularia subglabra TFB-10046 SS5	303	303	0.98	2e-95	38.86	EJD50942.1
O-methyltransferase [Tothia fuscella]	Tothia fuscella	296	296	0.99	1e-92	37.79	KAF2430168.1
uncharacterized protein HO133_002506 [Letharia lupina]	Letharia lupina	293	293	0.99	1e-91	39.62	XP_037150261.1
hypothetical protein EG327_005182 [Venturia inaequalis]	Venturia inaequalis	293	293	0.99	1e-91	38.73	KAE9993411.1
hypothetical protein EG328_007403 [Venturia inaequalis]	Venturia inaequalis	293	293	0.99	2e-91	38.73	KAE9988799.1
hypothetical protein Vi05172_g7227 [Venturia inaequalis]	Venturia inaequalis	292	292	0.99	3e-91	38.97	RDI82736.1
putative O-methyltransferase [Stagonospora sp. SRC1lsM3a]	Stagonospora sp. SRC1lsM3a	291	291	0.97	4e-91	37.23	OAL00962.1
O-methyltransferase [Lasiodiplodia theobromae]	Lasiodiplodia theobromae	294	294	0.98	6e-91	37.91	XP_035362861.1
O-methyltransferase [Lepidopterella palustris CBS 459.81]	Lepidopterella palustris CBS 459.81	288	288	0.99	2e-89	36.47	OCK75619.1
S-adenosyl-L-methionine-dependent methyltransferase [Saccharata proteae CBS 121410]	Saccharata proteae CBS 121410	288	288	0.99	2e-88	38	KAF2087636.1
putative o-methyltransferase family 2 protein [Botryosphaeria dothidea]	Botryosphaeria dothidea	288	288	0.98	4e-88	36.65	KAF4314313.1
O-methyltransferase [Mytilinidion resinicola]	Mytilinidion resinicola	284	284	0.99	5e-88	36.38	XP_033575300.1
o-methyltransferase [Diplodia corticola]	Diplodia corticola	286	286	0.98	1e-87	37.91	XP_020129255.1
related to sterigmatocystin 7-O-methyltransferase precursor [Ramularia collo-cygni]	Ramularia collo-cygni	282	282	0.99	2e-87	37.85	XP_023632001.1
S-adenosyl-L-methionine-dependent methyltransferase [Glarea lozoyensis ATCC 20868]	Glarea lozoyensis ATCC 20868	284	284	0.99	4e-87	37.03	XP_008078028.1
putative O-methyltransferase [Hypoxylon sp. EC38]	Hypoxylon sp. EC38	281	281	0.98	5e-87	38.55	OTA67154.1
S-adenosyl-L-methionine-dependent methyltransferase [Venturia nashicola]	Venturia nashicola	281	281	0.99	5e-87	37.65	TLD38799.1
S-adenosyl-L-methionine-dependent methyltransferase [Venturia nashicola]	Venturia nashicola	281	281	0.99	6e-87	37.65	TID26880.1
putative o-methyltransferase family 2 protein [Neofusicoccum parvum UCRNP2]	Neofusicoccum parvum UCRNP2	285	285	0.98	7e-87	37.44	EOD51216.1
O-methyltransferase [Lophium mytilinum]	Lophium mytilinum	281	281	0.99	8e-87	35.92	KAF2493859.1
putative O-methyltransferase [Paraphaeosphaeria sporulosa]	Paraphaeosphaeria sporulosa	280	280	0.99	1e-86	35.55	XP_018036991.1
O-methyltransferase [Lachnellula subtilissima]	Lachnellula subtilissima	280	280	0.98	2e-86	36.9	TVY33615.1
O-methyltransferase [Glonium stellatum]	Glonium stellatum	279	279	1	3e-86	35.9	OCL11850.1
hypothetical protein TGAMA5MH_03278 [Trichoderma gamsii]	Trichoderma gamsii	279	279	0.99	7e-86	37.24	PNP44865.1
putative o-methyltransferase family 2 [Diplodia seriata]	Diplodia seriata	281	281	0.98	8e-86	38.39	KKY24887.1
Sterigmatocystin 8-O-methyltransferase [Colletotrichum chlorophyti]	Colletotrichum chlorophyti	280	280	0.98	1e-85	37.56	OLN85733.1
Chlorophenol O-methyltransferase [Colletotrichum siamense]	Colletotrichum siamense	280	280	0.99	2e-85	37.06	KAF4840704.1
S-adenosyl-L-methionine-dependent methyltransferase [Cenococcum geophilum 1.58]	Cenococcum geophilum 1.58	278	278	1	2e-85	35.09	OCK90771.1
O-methyltransferase gsfB [Colletotrichum gloeosporioides]	Colletotrichum gloeosporioides	278	278	0.99	5e-85	36.6	KAF3797419.1
hypothetical protein EAF03_007890 [Botryotinia squamosa]	Botryotinia squamosa	276	276	0.97	6e-85	36.28	KAF7859913.1
Chlorophenol O-methyltransferase [Colletotrichum siamense]	Colletotrichum siamense	278	278	0.99	7e-85	36.6	KAF4811954.1
Sterigmatocystin 8-O-methyltransferase [Tolypocladium paradoxum]	Tolypocladium paradoxum	278	278	0.99	1e-84	37.06	POR33278.1
hypothetical protein M434DRAFT_25216 [Hypoxylon sp. CO27-5]	Hypoxylon sp. CO27-5	274	274	0.97	1e-84	38.78	OTA81647.1
hypothetical protein M426DRAFT_15962 [Hypoxylon sp. CI-4A]	Hypoxylon sp. CI-4A	275	275	0.98	2e-84	36.34	OTA99906.1
Chlorophenol O-methyltransferase [Colletotrichum siamense]	Colletotrichum siamense	277	277	0.99	3e-84	36.6	KAF4871061.1
6-hydroxytryprostatin B O-methyltransferase [Cercospora zeina]	Cercospora zeina	274	274	0.98	3e-84	36.68	PKR96436.1
uncharacterized protein K452DRAFT_335379 [Aplosporella prunicola CBS 121167]	Aplosporella prunicola CBS 121167	278	278	0.98	3e-84	36.73	XP_033396011.1
O-methyltransferase, family 2 [Cordyceps fumosorosea ARSEF 2679]	Cordyceps fumosorosea ARSEF 2679	276	276	0.98	6e-84	35.76	XP_018707589.1
putative O-methyltransferase [Viridothelium virens]	Viridothelium virens	273	273	0.98	1e-83	35.48	KAF2236496.1
hypothetical protein TRIATDRAFT_238239 [Trichoderma atroviride IMI 206040]	Trichoderma atroviride IMI 206040	272	272	0.97	1e-83	37.08	XP_013945594.1
O-family 2 [Cordyceps militaris]	Cordyceps militaris	276	276	0.98	1e-83	35.76	ATY60319.1
S-adenosyl-L-methionine-dependent methyltransferase [Glarea lozoyensis ATCC 20868]	Glarea lozoyensis ATCC 20868	272	272	0.98	1e-83	35.08	XP_008084853.1
Chlorophenol O-methyltransferase [Colletotrichum viniferum]	Colletotrichum viniferum	275	275	0.99	1e-83	36.13	KAF4929350.1
S-adenosyl-L-methionine-dependent methyltransferase [Hypoxylon sp. EC38]	Hypoxylon sp. EC38	272	272	0.99	2e-83	34.99	OTA59190.1
Sterigmatocystin 8-O-methyltransferase [Diplodia seriata]	Diplodia seriata	275	275	0.98	2e-83	38.3	OMP85661.1
O-methyltransferase, putative [Cordyceps militaris CM01]	Cordyceps militaris CM01	275	275	0.98	2e-83	35.76	XP_006668554.1
hypothetical protein PV09_00631 [Verruconis gallopava]	Verruconis gallopava	271	271	0.98	2e-83	34.83	XP_016218549.1
uncharacterized protein HO173_010835 [Letharia columbiana]	Letharia columbiana	271	271	0.98	2e-83	38.48	XP_037160360.1
Sterigmatocystin 8-O-methyltransferase [Beauveria bassiana D1-5]	Beauveria bassiana D1-5	275	275	0.99	2e-83	36.21	KGQ07333.1
O-methyltransferase-like protein [Beauveria bassiana ARSEF 2860]	Beauveria bassiana ARSEF 2860	274	274	0.99	3e-83	36.21	XP_008603063.1
uncharacterized protein EAF02_010271 [Botrytis sinoallii]	Botrytis sinoallii	271	271	0.99	3e-83	34.36	XP_038754046.1

## Sheet: GsfC
Description	Scientific Name	Max Score	Total Score	Query Cover	E value	Per. ident	Accession
RecName: Full=O-methyltransferase gsfC; AltName: Full=Griseofulvin synthesis protein C [Penicillium aethiopicum]	Penicillium aethiopicum	808	808	1	0	100	D7PI17.1
S-adenosyl-L-methionine-dependent methyltransferase [Aspergillus alliaceus]	Aspergillus alliaceus	716	716	0.99	0	88.04	XP_031896513.1
hypothetical protein ETB97_011403 [Aspergillus burnettii]	Aspergillus burnettii	712	712	0.99	0	87.53	KAF5866518.1
S-adenosyl-L-methionine-dependent methyltransferase [Aspergillus alliaceus]	Aspergillus alliaceus	711	711	0.99	0	87.53	KAE8391672.1
hypothetical protein PENCOP_c006G03060 [Penicillium coprophilum]	Penicillium coprophilum	708	708	1	0	86.11	OQE39936.1
O-methyltransferase, family 2 [Penicillium griseofulvum]	Penicillium griseofulvum	698	698	1	0	84.6	XP_040648557.1
hypothetical protein FHL15_010259 [Xylaria flabelliformis]	Xylaria flabelliformis	687	687	0.99	0	83.97	TRX88800.1
hypothetical protein PENVUL_c001G02440 [Penicillium vulpinum]	Penicillium vulpinum	671	671	0.99	0	83.21	OQE12252.1
uncharacterized protein M409DRAFT_52084 [Zasmidium cellare ATCC 36951]	Zasmidium cellare ATCC 36951	299	299	0.98	1e-94	40.68	XP_033670438.1
O-methyltransferase gsfC [Pseudocercospora fuligena]	Pseudocercospora fuligena	297	297	0.97	1e-93	41.13	KAF7191609.1
catechol O-methyltransferase [Neohortaea acidophila]	Neohortaea acidophila	259	259	0.97	5e-79	39.14	XP_033588045.1
catechol O-methyltransferase [Exophiala dermatitidis NIH/UT8656]	Exophiala dermatitidis NIH/UT8656	252	252	0.94	2e-76	37.89	XP_009158147.1
S-adenosyl-L-methionine-dependent methyltransferase [Viridothelium virens]	Viridothelium virens	249	249	0.86	6e-76	38.51	KAF2233839.1
hypothetical protein Z518_08048 [Rhinocladiella mackenziei CBS 650.93]	Rhinocladiella mackenziei CBS 650.93	243	243	0.94	8e-73	37.01	XP_013269245.1
hypothetical protein PV05_08587 [Exophiala xenobiotica]	Exophiala xenobiotica	239	239	0.99	2e-71	35.89	XP_013313564.1
hypothetical protein FOXG_11561 [Fusarium oxysporum f. sp. lycopersici 4287]	Fusarium oxysporum f. sp. lycopersici 4287	238	238	0.99	9e-71	36.03	XP_018249848.1
hypothetical protein FOWG_03623 [Fusarium oxysporum f. sp. lycopersici MN25]	Fusarium oxysporum f. sp. lycopersici MN25	236	236	0.99	4e-70	35.78	EWZ96153.1
hypothetical protein FOZG_11661 [Fusarium oxysporum Fo47]	Fusarium oxysporum Fo47	234	234	0.99	4e-69	35.54	EWZ35846.1
O-methyltransferase gsfC [Fusarium oxysporum f. sp. cubense]	Fusarium oxysporum f. sp. cubense	234	234	0.99	4e-69	35.29	TVY64519.1
uncharacterized protein FOIG_04092 [Fusarium odoratissimum NRRL 54006]	Fusarium odoratissimum NRRL 54006	233	233	0.99	6e-69	35.54	XP_031067619.1
O-methyltransferase B [Fusarium sp. NRRL 52700]	Fusarium sp. NRRL 52700	233	233	0.99	8e-69	35.05	KAF5619986.1
hypothetical protein FOCG_05999 [Fusarium oxysporum f. sp. radicis-lycopersici 26381]	Fusarium oxysporum f. sp. radicis-lycopersici 26381	233	233	0.99	9e-69	35.54	EXL55386.1
hypothetical protein AU210_011831 [Fusarium oxysporum f. sp. radicis-cucumerinum]	Fusarium oxysporum f. sp. radicis-cucumerinum	233	233	0.99	1e-68	35.54	PCD29293.1
O-methyltransferase B [Fusarium pseudoanthophilum]	Fusarium pseudoanthophilum	233	233	0.99	1e-68	35.54	KAF5578811.1
Sterigmatocystin 8-O-methyltransferase [Fusarium odoratissimum]	Fusarium odoratissimum	233	233	0.99	2e-68	35.89	EMT65875.1
O-methyltransferase B [Fusarium napiforme]	Fusarium napiforme	232	232	0.99	3e-68	35.29	KAF5529405.1
hypothetical protein M433DRAFT_161776 [Acidomyces richmondensis BFW]	Acidomyces richmondensis BFW	228	228	0.85	3e-68	40.47	KYG50394.1
O-methyltransferase B [Fusarium denticulatum]	Fusarium denticulatum	231	231	0.99	3e-68	35.54	KAF5664129.1
hypothetical protein FVEG_10263 [Fusarium verticillioides 7600]	Fusarium verticillioides 7600	231	231	0.99	4e-68	35.54	XP_018757384.1
hypothetical protein FVER53590_10263 [Fusarium verticillioides]	Fusarium verticillioides	231	231	0.99	7e-68	35.54	RBR17231.1
O-methyltransferase B [Fusarium subglutinans]	Fusarium subglutinans	231	231	0.99	7e-68	34.8	XP_036543534.1
uncharacterized protein FMAN_12740 [Fusarium mangiferae]	Fusarium mangiferae	230	230	0.99	8e-68	35.54	XP_041688820.1
hypothetical protein FOVG_12013 [Fusarium oxysporum f. sp. pisi HDV247]	Fusarium oxysporum f. sp. pisi HDV247	230	230	0.99	8e-68	34.8	EXA37979.1
hypothetical protein FOQG_07014 [Fusarium oxysporum f. sp. raphani 54005]	Fusarium oxysporum f. sp. raphani 54005	230	230	0.99	8e-68	34.8	EXK90128.1
O-methyltransferase B [Fusarium mexicanum]	Fusarium mexicanum	230	230	0.99	1e-67	34.8	KAF5552105.1
uncharacterized protein FOYG_12583 [Fusarium oxysporum NRRL 32931]	Fusarium oxysporum NRRL 32931	230	230	0.99	1e-67	35.71	XP_031034316.1
hypothetical protein FOTG_06479 [Fusarium oxysporum f. sp. vasinfectum 25433]	Fusarium oxysporum f. sp. vasinfectum 25433	230	230	0.99	1e-67	34.8	EXM27066.1
O-methyltransferase gsfC [Fusarium oxysporum f. sp. rapae]	Fusarium oxysporum f. sp. rapae	229	229	0.99	2e-67	34.8	KAG7407691.1
hypothetical protein BFJ69_g1954 [Fusarium oxysporum]	Fusarium oxysporum	229	229	0.99	2e-67	35.29	RKK84678.1
hypothetical protein FVER53263_10263 [Fusarium verticillioides]	Fusarium verticillioides	229	229	0.99	2e-67	35.29	RBQ92960.1
O-methyltransferase B [Fusarium coicis]	Fusarium coicis	229	229	0.99	3e-67	35.61	KAF5966180.1
hypothetical protein H9Q71_011299 [Fusarium xylarioides]	Fusarium xylarioides	229	229	0.99	3e-67	34.8	KAG5804124.1
O-methyltransferase [Fusarium sp. NRRL 25303]	Fusarium sp. NRRL 25303	229	229	0.99	4e-67	35.05	KAF5618499.1
hypothetical protein FPRO06_11344 [Fusarium proliferatum]	Fusarium proliferatum	229	229	0.99	4e-67	35.28	KAG4280011.1
hypothetical protein FPRO03_06390 [Fusarium proliferatum]	Fusarium proliferatum	228	228	0.99	5e-67	35.28	KAG4254050.1
hypothetical protein CDV36_010595 [Fusarium kuroshium]	Fusarium kuroshium	227	227	0.99	1e-66	34.56	RMJ09789.1
O-methyltransferase B [Fusarium agapanthi]	Fusarium agapanthi	227	227	0.99	1e-66	34.8	KAF4495588.1
hypothetical protein FPRO05_08732 [Fusarium proliferatum]	Fusarium proliferatum	227	227	0.99	1e-66	35.28	RBA20287.1
O-methyltransferase B [Fusarium tjaetaba]	Fusarium tjaetaba	227	227	0.99	1e-66	34.8	XP_037198926.1
related to O-methyltransferase B [Fusarium fujikuroi IMI 58289]	Fusarium fujikuroi IMI 58289	227	227	0.99	2e-66	34.8	XP_023435748.1
related to O-methyltransferase B [Fusarium proliferatum ET1]	Fusarium proliferatum ET1	226	226	0.99	3e-66	35.04	XP_031088187.1
hypothetical protein H9Q72_002467 [Fusarium xylarioides]	Fusarium xylarioides	226	226	0.99	3e-66	34.56	KAG5770786.1
hypothetical protein H9Q74_011330 [Fusarium xylarioides]	Fusarium xylarioides	226	226	0.99	3e-66	34.56	KAG5816032.1
hypothetical protein H9Q70_011260 [Fusarium xylarioides]	Fusarium xylarioides	226	226	0.99	4e-66	34.56	KAG5746041.1
hypothetical protein FANTH_5573 [Fusarium anthophilum]	Fusarium anthophilum	226	226	0.99	4e-66	34.8	KAF5249097.1
hypothetical protein Z518_00560 [Rhinocladiella mackenziei CBS 650.93]	Rhinocladiella mackenziei CBS 650.93	226	226	0.95	4e-66	33.16	XP_013276616.1
O-methyltransferase B [Fusarium acutatum]	Fusarium acutatum	226	226	0.99	6e-66	35.05	KAF4437667.1
hypothetical protein H9Q69_003025 [Fusarium xylarioides]	Fusarium xylarioides	225	225	0.99	9e-66	34.56	KAG5797936.1
hypothetical protein FOXG_11561 [Fusarium oxysporum f. sp. lycopersici 4287]	Fusarium oxysporum f. sp. lycopersici 4287	223	223	0.81	1e-65	39.29	XP_018249849.1
O-methyltransferase gsfC [Fusarium oxysporum f. sp. conglutinans]	Fusarium oxysporum f. sp. conglutinans	225	225	0.99	2e-65	34.76	KAG6994351.1
Sterigmatocystin 8-O-methyltransferase [Fusarium oxysporum f. sp. cubense race 1]	Fusarium oxysporum f. sp. cubense race 1	225	225	0.99	2e-65	34.76	ENH75053.1
hypothetical protein FSARC_7392 [Fusarium sarcochroum]	Fusarium sarcochroum	224	224	0.99	2e-65	35.14	KAF4964685.1
O-methyltransferase B [Fusarium bulbicola]	Fusarium bulbicola	224	224	0.99	2e-65	34.07	KAF5990055.1
hypothetical protein CEK26_013251 [Fusarium fujikuroi]	Fusarium fujikuroi	223	223	0.99	4e-65	34.31	QGJ00183.1
O-methyltransferase B [Fusarium mundagurra]	Fusarium mundagurra	223	223	0.99	5e-65	34.31	KAF5721260.1
hypothetical protein FOWG_03623 [Fusarium oxysporum f. sp. lycopersici MN25]	Fusarium oxysporum f. sp. lycopersici MN25	221	221	0.81	6e-65	38.99	EWZ96154.1
O-methyltransferase B [Fusarium phyllophilum]	Fusarium phyllophilum	223	223	0.99	1e-64	34.07	KAF5533049.1
hypothetical protein FocTR4_00014340 [Fusarium oxysporum f. sp. cubense]	Fusarium oxysporum f. sp. cubense	221	221	0.99	3e-64	34.56	TXB99404.1
hypothetical protein FOZG_11661 [Fusarium oxysporum Fo47]	Fusarium oxysporum Fo47	218	218	0.81	4e-64	38.69	EWZ35847.1
uncharacterized protein FOIG_04092 [Fusarium odoratissimum NRRL 54006]	Fusarium odoratissimum NRRL 54006	218	218	0.81	5e-64	38.69	XP_031067621.1
hypothetical protein FPRO04_06615 [Fusarium proliferatum]	Fusarium proliferatum	220	220	0.98	7e-64	34.47	KAG4278560.1
O-methyltransferase B [Fusarium pseudocircinatum]	Fusarium pseudocircinatum	220	220	0.81	7e-64	38.69	KAF5606360.1
hypothetical protein FOCG_05999 [Fusarium oxysporum f. sp. radicis-lycopersici 26381]	Fusarium oxysporum f. sp. radicis-lycopersici 26381	218	218	0.81	1e-63	38.69	EXL55387.1
hypothetical protein HZS61_016623 [Fusarium oxysporum f. sp. conglutinans]	Fusarium oxysporum f. sp. conglutinans	219	219	0.99	2e-63	33.82	KAF6520206.1
hypothetical protein PV05_10602 [Exophiala xenobiotica]	Exophiala xenobiotica	219	219	0.97	2e-63	33.42	XP_013312515.1
S-adenosyl-L-methionine-dependent methyltransferase [Sodiomyces alkalinus F11]	Sodiomyces alkalinus F11	218	218	0.9	4e-63	36.1	XP_028463940.1
hypothetical protein FOVG_12013 [Fusarium oxysporum f. sp. pisi HDV247]	Fusarium oxysporum f. sp. pisi HDV247	215	215	0.81	8e-63	37.8	EXA37980.1
hypothetical protein FOTG_06479 [Fusarium oxysporum f. sp. vasinfectum 25433]	Fusarium oxysporum f. sp. vasinfectum 25433	215	215	0.81	8e-63	37.8	EXM27067.1
O-methyltransferase B [Fusarium circinatum]	Fusarium circinatum	217	217	0.99	1e-62	35.05	KAF5680998.1
S-adenosyl-L-methionine-dependent methyltransferase [Hyaloscypha variabilis F]	Hyaloscypha variabilis F	217	217	0.97	1e-62	33.17	PMD44840.1
Sterigmatocystin 8-O-methyltransferase [Tolypocladium ophioglossoides CBS 100239]	Tolypocladium ophioglossoides CBS 100239	216	216	0.99	3e-62	34.47	KND88464.1
Demethylsterigmatocystin 6-O-methyltransferase [Phialophora attinorum]	Phialophora attinorum	220	220	0.97	6e-62	33.92	XP_018002968.1
hypothetical protein Z518_04792 [Rhinocladiella mackenziei CBS 650.93]	Rhinocladiella mackenziei CBS 650.93	214	214	0.97	1e-61	31.19	XP_013273952.1
uncharacterized protein NECHADRAFT_81295 [Fusarium vanettenii 77-13-4]	Fusarium vanettenii 77-13-4	213	213	0.99	4e-61	33.33	XP_003042206.1
hypothetical protein BFJ72_g3345 [Fusarium proliferatum]	Fusarium proliferatum	213	213	0.99	4e-61	34.31	RKL45800.1
hypothetical protein CEP51_013947 [Fusarium floridanum]	Fusarium floridanum	213	213	0.99	6e-61	33.82	RSL59218.1
hypothetical protein VHEMI00525 [Torrubiella hemipterigena]	Torrubiella hemipterigena	212	212	0.99	1e-60	32.12	CEJ80336.1
S-adenosyl-L-methionine-dependent methyltransferase [Mollisia scopiformis]	Mollisia scopiformis	212	212	0.97	1e-60	32.92	XP_018069537.1
hypothetical protein CDV31_014752 [Fusarium ambrosium]	Fusarium ambrosium	211	211	0.99	2e-60	33.82	RSL93370.1
putative O-methyltransferase [Cladophialophora carrionii]	Cladophialophora carrionii	211	211	0.98	2e-60	32.44	OCT50406.1
hypothetical protein PV04_02951 [Phialophora americana]	Phialophora americana	211	211	0.99	3e-60	32.6	KIW70707.1
hypothetical protein AYL99_03641 [Fonsecaea erecta]	Fonsecaea erecta	211	211	0.98	4e-60	32.92	XP_018694805.1
hypothetical protein CEP52_013901 [Fusarium sp. AF-4]	Fusarium sp. AF-4	210	210	0.99	5e-60	33.58	RSL92312.1
hypothetical protein FOXB_04275 [Fusarium oxysporum Fo5176]	Fusarium oxysporum Fo5176	210	210	0.99	7e-60	33.81	EGU85254.1
hypothetical protein Z519_09890 [Cladophialophora bantiana CBS 173.52]	Cladophialophora bantiana CBS 173.52	208	208	0.99	3e-59	32.68	XP_016616402.1
hypothetical protein A1O5_10704 [Cladophialophora psammophila CBS 110553]	Cladophialophora psammophila CBS 110553	208	208	0.99	3e-59	32.93	XP_007749469.1
hypothetical protein CLAIMM_03279 [Cladophialophora immunda]	Cladophialophora immunda	207	207	0.99	5e-59	32.68	OQU97333.1
hypothetical protein Z517_10992 [Fonsecaea pedrosoi CBS 271.37]	Fonsecaea pedrosoi CBS 271.37	207	207	0.98	9e-59	33.09	XP_013280054.1
hypothetical protein Z520_09379 [Fonsecaea multimorphosa CBS 102226]	Fonsecaea multimorphosa CBS 102226	206	206	0.98	3e-58	32.35	XP_016629192.1
hypothetical protein G647_05594 [Cladophialophora carrionii CBS 160.54]	Cladophialophora carrionii CBS 160.54	206	206	0.98	3e-58	32.53	XP_008728143.1

## Sheet: GsfD
Description	Scientific Name	Max Score	Total Score	Query Cover	E value	Per. ident	Accession
RecName: Full=O-methyltransferase gsfD; AltName: Full=Griseofulvin synthesis protein D [Penicillium aethiopicum]	Penicillium aethiopicum	789	789	1	0	100	D7PI18.1
Plant methyltransferase dimerization [Penicillium griseofulvum]	Penicillium griseofulvum	696	696	1	0	84.3	XP_040648558.1
hypothetical protein FHL15_010260 [Xylaria flabelliformis]	Xylaria flabelliformis	674	674	1	0	81.27	TRX88801.1
hypothetical protein PENCOP_c006G00060 [Penicillium coprophilum]	Penicillium coprophilum	606	606	0.92	0	78.9	OQE39953.1
hypothetical protein PENVUL_c001G08898 [Penicillium vulpinum]	Penicillium vulpinum	556	556	0.89	0	73.52	OQE12446.1
hypothetical protein BDV23DRAFT_182260 [Aspergillus alliaceus]	Aspergillus alliaceus	387	387	0.91	8e-131	57.97	KAE8391673.1
hypothetical protein AC578_5475 [Pseudocercospora eumusae]	Pseudocercospora eumusae	294	294	0.98	4e-93	41.65	KXS96252.1
S-adenosyl-L-methionine-dependent methyltransferase [Elsinoe ampelina]	Elsinoe ampelina	293	293	0.97	1e-92	39.12	KAF2219780.1
uncharacterized protein M409DRAFT_27079 [Zasmidium cellare ATCC 36951]	Zasmidium cellare ATCC 36951	285	285	0.91	1e-89	42.42	XP_033663344.1
O-methyltransferase gsfD [Pseudocercospora fuligena]	Pseudocercospora fuligena	269	269	0.84	4e-84	41.72	KAF7187911.1
uncharacterized protein MYCFIDRAFT_83244 [Pseudocercospora fijiensis CIRAD86]	Pseudocercospora fijiensis CIRAD86	207	207	0.8	2e-60	36.42	XP_007932069.1
hypothetical protein TERG_01915 [Trichophyton rubrum CBS 118892]	Trichophyton rubrum CBS 118892	184	184	0.82	1e-50	34.04	XP_003237193.1
uncharacterized protein BDW43DRAFT_314713 [Aspergillus alliaceus]	Aspergillus alliaceus	177	259	0.57	3e-50	64.38	XP_031896514.1
O-methyl transferase B [Trichophyton interdigitale]	Trichophyton interdigitale	183	183	0.82	4e-50	34.53	KAF3898876.1
hypothetical protein H101_00361 [Trichophyton interdigitale H6]	Trichophyton interdigitale H6	181	181	0.82	3e-49	34.23	EZF36120.1
TPA: O-methyltransferase [Trichophyton benhamiae CBS 112371]	Trichophyton benhamiae CBS 112371	181	181	0.82	3e-49	34.53	DAA77595.1
hypothetical protein TESG_03449 [Trichophyton tonsurans CBS 112818]	Trichophyton tonsurans CBS 112818	181	181	0.82	4e-49	34.23	EGD95988.1
hypothetical protein ETB97_011404 [Aspergillus burnettii]	Aspergillus burnettii	175	271	0.53	8e-49	63.7	KAF5866519.1
o-methyltransferas-like protein [Glonium stellatum]	Glonium stellatum	179	179	0.8	1e-48	32.81	OCL05546.1
o-methyltransferas-like protein [Aspergillus heteromorphus CBS 117.55]	Aspergillus heteromorphus CBS 117.55	177	177	0.83	5e-48	33.93	XP_025395162.1
hypothetical protein IMSHALPRED_009624 [Imshaugia aleurites]	Imshaugia aleurites	177	177	0.91	8e-48	31.62	CAF9934199.1
hypothetical protein BGAL_0657g00050 [Botrytis galanthina]	Botrytis galanthina	176	176	0.83	2e-47	32.14	THV44381.1
S-adenosyl-L-methionine-dependent methyltransferase [Viridothelium virens]	Viridothelium virens	176	176	0.75	2e-47	33.88	KAF2236503.1
hypothetical protein CDD82_4304 [Ophiocordyceps australis]	Ophiocordyceps australis	176	176	0.82	2e-47	34.85	PHH75738.1
putative o-methyltransferase b protein [Rosellinia necatrix]	Rosellinia necatrix	176	176	0.83	3e-47	34.23	GAP92595.2
putative O-methyltransferase [Cladonia uncialis subsp. uncialis]	Cladonia uncialis subsp. uncialis	176	176	0.77	3e-47	33.01	ANM86610.1
S-adenosyl-L-methionine-dependent methyltransferase [Didymosphaeria enalia]	Didymosphaeria enalia	176	176	0.93	3e-47	31.9	KAF2265443.1
hypothetical protein IMSHALPRED_008054 [Imshaugia aleurites]	Imshaugia aleurites	176	176	0.86	3e-47	33.9	CAF9929973.1
O-methyltransferase lepI [Lachnellula suecica]	Lachnellula suecica	175	175	0.87	5e-47	31.62	TVY84065.1
hypothetical protein M431DRAFT_524440 [Trichoderma harzianum CBS 226.95]	Trichoderma harzianum CBS 226.95	175	175	0.79	5e-47	32.81	XP_024769650.1
O-methyltransferase [Trichophyton verrucosum HKI 0517]	Trichophyton verrucosum HKI 0517	176	176	0.82	5e-47	33.93	XP_003024715.1
hypothetical protein FHL15_007488 [Xylaria flabelliformis]	Xylaria flabelliformis	175	175	0.8	6e-47	33.54	TRX91706.1
O-methyltransferase [Dissoconium aciculare CBS 342.82]	Dissoconium aciculare CBS 342.82	174	174	0.88	7e-47	32.58	XP_033462198.1
hypothetical protein PENARI_c004G08122 [Penicillium arizonense]	Penicillium arizonense	176	176	0.93	7e-47	29.87	XP_022491159.1
hypothetical protein VSDG_09608 [Valsa sordida]	Valsa sordida	172	172	0.77	1e-46	32.8	ROV87607.1
O-methyltransferase [Trichoderma harzianum]	Trichoderma harzianum	174	174	0.79	1e-46	32.49	KKO99190.1
hypothetical protein M434DRAFT_22865 [Hypoxylon sp. CO27-5]	Hypoxylon sp. CO27-5	174	174	0.8	1e-46	33.13	OTA90626.1
hypothetical protein HETSPECPRED_007250 [Heterodermia speciosa]	Heterodermia speciosa	173	173	0.87	2e-46	33.71	CAF9928996.1
O-methyltransferase [Colletotrichum graminicola M1.001]	Colletotrichum graminicola M1.001	173	173	0.88	2e-46	31.92	XP_008097725.1
hypothetical protein PENANT_c001G00031 [Penicillium antarcticum]	Penicillium antarcticum	174	174	0.94	3e-46	30.45	OQD90505.1
hypothetical protein HIM_08876 [Hirsutella minnesotensis 3608]	Hirsutella minnesotensis 3608	172	172	0.88	3e-46	32.3	KJZ71734.1
putative sterigmatocystin 8-o-methyltransferase protein [Rosellinia necatrix]	Rosellinia necatrix	172	172	0.8	5e-46	33.85	GAP91685.1
Demethylsterigmatocystin 6-O-methyltransferase [Trichoderma lentiforme]	Trichoderma lentiforme	173	173	0.79	5e-46	32.18	KAF3071587.1
S-adenosyl-L-methionine-dependent methyltransferase [Chalara longipes BDJ]	Chalara longipes BDJ	172	172	0.92	7e-46	28.46	KAE9378354.1
hypothetical protein S7711_00250 [Stachybotrys chartarum IBT 7711]	Stachybotrys chartarum IBT 7711	171	171	0.88	8e-46	31.55	KEY72251.1
hypothetical protein E0Z10_g9375 [Xylaria hypoxylon]	Xylaria hypoxylon	172	172	0.8	9e-46	33.03	TGJ79387.1
hypothetical protein S40293_00646 [Stachybotrys chartarum IBT 40293]	Stachybotrys chartarum IBT 40293	172	172	0.88	1e-45	29.21	KFA52284.1
S-adenosyl-L-methionine-dependent methyltransferase [Aspergillus ellipticus CBS 707.79]	Aspergillus ellipticus CBS 707.79	172	172	0.95	1e-45	30.93	PYH92255.1
hypothetical protein DL769_005900 [Monosporascus sp. CRB-8-3]	Monosporascus sp. CRB-8-3	171	171	0.88	2e-45	32.39	RYP66868.1
S-adenosyl-L-methionine-dependent methyltransferase [Massariosphaeria phaeospora]	Massariosphaeria phaeospora	171	171	0.94	2e-45	27.93	KAF2874757.1
o-methyltransferase [Aspergillus sclerotioniger CBS 115572]	Aspergillus sclerotioniger CBS 115572	172	172	0.92	2e-45	30.03	XP_025462008.1
o-methyltransferas-like protein [Viridothelium virens]	Viridothelium virens	170	170	0.89	3e-45	30.34	KAF2232272.1
hypothetical protein S40288_08576 [Stachybotrys chartarum IBT 40288]	Stachybotrys chartarum IBT 40288	170	170	0.88	3e-45	31.55	KFA75668.1
hypothetical protein M426DRAFT_265362 [Hypoxylon sp. CI-4A]	Hypoxylon sp. CI-4A	170	170	0.91	4e-45	32.43	OTB01849.1
O-methyltransferase family 2 [Macrophomina phaseolina MS6]	Macrophomina phaseolina MS6	171	171	0.91	4e-45	33.06	EKG13555.1
Demethylsterigmatocystin 6-O-methyltransferase [Escovopsis weberi]	Escovopsis weberi	170	170	0.9	5e-45	31.94	KOS20719.1
uncharacterized protein M406DRAFT_48948 [Cryphonectria parasitica EP155]	Cryphonectria parasitica EP155	169	169	0.81	6e-45	31.8	XP_040774233.1
S-adenosyl-L-methionine-dependent methyltransferase [Stemphylium lycopersici]	Stemphylium lycopersici	170	170	0.81	6e-45	31.75	RAQ99352.1
hypothetical protein COCC4DRAFT_20845 [Bipolaris maydis ATCC 48331]	Bipolaris maydis ATCC 48331	170	170	0.91	6e-45	32.97	XP_014082303.1
S-adenosyl-L-methionine-dependent methyltransferase [Massariosphaeria phaeospora]	Massariosphaeria phaeospora	169	169	0.83	7e-45	31.34	KAF2868517.1
hypothetical protein PDIDSM_6503 [Penicillium digitatum]	Penicillium digitatum	170	170	0.92	8e-45	30.29	KAG0158983.1
putative o-methyltransferase b [Phaeomoniella chlamydospora]	Phaeomoniella chlamydospora	169	169	0.88	9e-45	32.21	KKY13433.1
O-methyltransferase [Rhizodiscina lignyota]	Rhizodiscina lignyota	169	169	0.88	9e-45	28.98	KAF2092637.1
o-methyltransferase [Aspergillus sclerotiicarbonarius CBS 121057]	Aspergillus sclerotiicarbonarius CBS 121057	170	170	0.92	9e-45	30.03	PYI09277.1
hypothetical protein A7D00_5595 [Trichophyton violaceum]	Trichophyton violaceum	176	176	0.76	9e-45	34.08	OAL70066.1
hypothetical protein GQX73_g9478 [Xylaria multiplex]	Xylaria multiplex	169	169	0.91	1e-44	31.34	KAF2964105.1
S-adenosyl-L-methionine-dependent methyltransferase [Viridothelium virens]	Viridothelium virens	169	169	0.8	1e-44	30.03	KAF2233453.1
O-methyl transferase B [Mollisia scopiformis]	Mollisia scopiformis	168	168	0.92	1e-44	30	XP_018072834.1
hypothetical protein BBP40_006002 [Aspergillus hancockii]	Aspergillus hancockii	169	169	0.81	1e-44	32.83	KAF7588219.1
hypothetical protein ASPGLDRAFT_52210 [Aspergillus glaucus CBS 516.65]	Aspergillus glaucus CBS 516.65	169	169	0.94	2e-44	31.01	XP_022396660.1
o-methyltransferase [Aspergillus ibericus CBS 121593]	Aspergillus ibericus CBS 121593	169	169	0.92	2e-44	29.49	XP_025574461.1
Winged helix-turn-helix DNA-binding domain-containing protein [Stemphylium lycopersici]	Stemphylium lycopersici	169	169	0.81	2e-44	31.45	KNG44545.1
o-methyltransferas-like protein [Periconia macrospinosa]	Periconia macrospinosa	168	168	0.88	2e-44	28.9	PVH93845.1
O-methyl transferase B protein [Rutstroemia sp. NJR-2017a BVV2]	Rutstroemia sp. NJR-2017a BVV2	168	168	0.81	2e-44	31.71	PQE06904.1
O-methyl transferase B [Aspergillus ellipticus CBS 707.79]	Aspergillus ellipticus CBS 707.79	168	168	0.87	2e-44	33.05	PYH88929.1
o-methyltransferase [Aspergillus ruber CBS 135680]	Aspergillus ruber CBS 135680	169	169	0.94	2e-44	30.75	XP_040643012.1
hypothetical protein OIDMADRAFT_131498 [Oidiodendron maius Zn]	Oidiodendron maius Zn	168	168	0.93	3e-44	28.69	KIM96848.1
O-methyltransferase lepI [Lachnellula cervina]	Lachnellula cervina	167	167	0.87	3e-44	30.57	TVY59344.1
hypothetical protein VMCG_09989 [Valsa malicola]	Valsa malicola	167	167	0.83	3e-44	31.66	ROV90908.1
S-adenosyl-L-methionine-dependent methyltransferase [Hyaloscypha variabilis F]	Hyaloscypha variabilis F	167	167	0.94	4e-44	28.27	PMD44629.1
O-methyltransferase [Pseudomassariella vexata]	Pseudomassariella vexata	167	167	0.88	4e-44	32.29	XP_040713178.1
hypothetical protein HAV15_006114 [Penicillium sp. str. #12]	Penicillium sp. str. #12	168	168	0.94	5e-44	29.92	KAF4762141.1
hypothetical protein G6O67_007692 [Ophiocordyceps sinensis]	Ophiocordyceps sinensis	169	169	0.81	5e-44	32.42	KAF4505779.1
O-methyltransferase [Pyrenochaeta sp. DS3sAY3a]	Pyrenochaeta sp. DS3sAY3a	167	167	0.88	5e-44	32.13	OAL46376.1
hypothetical protein BBP40_005837 [Aspergillus hancockii]	Aspergillus hancockii	167	167	0.79	5e-44	32.7	KAF7595501.1
O-methyl transferase B [Metarhizium robertsii ARSEF 23]	Metarhizium robertsii ARSEF 23	167	167	0.76	5e-44	32.15	XP_007822798.2
Demethylsterigmatocystin 6-O-methyltransferase [Metarhizium anisopliae]	Metarhizium anisopliae	167	167	0.76	5e-44	31.83	KAF5120209.1
hypothetical protein AA0117_g70 [Alternaria alternata]	Alternaria alternata	167	167	0.91	6e-44	32.7	RYN83845.1
S-adenosyl-L-methionine-dependent methyltransferase [Delphinella strobiligena]	Delphinella strobiligena	167	167	0.98	6e-44	29.57	KAF1350171.1
hypothetical protein COCMIDRAFT_40378 [Bipolaris oryzae ATCC 44560]	Bipolaris oryzae ATCC 44560	167	167	0.91	6e-44	31.89	XP_007692032.1
hypothetical protein A7C99_3099 [Trichophyton rubrum]	Trichophyton rubrum	174	174	0.76	7e-44	34.09	OAL65996.1
hypothetical protein AA0119_g8498 [Alternaria tenuissima]	Alternaria tenuissima	167	167	0.91	7e-44	32.97	RYN95584.1
hypothetical protein CUC08_Gglean010721 [Alternaria sp. MG1]	Alternaria sp. MG1	167	167	0.91	7e-44	32.97	RII05074.1
hypothetical protein AA0114_g11620 [Alternaria tenuissima]	Alternaria tenuissima	167	167	0.91	8e-44	32.97	RYN36581.1
S-adenosyl-L-methionine-dependent methyltransferase [Massariosphaeria phaeospora]	Massariosphaeria phaeospora	167	167	0.94	8e-44	28.24	KAF2872423.1
hypothetical protein H634G_04097 [Metarhizium anisopliae BRIP 53293]	Metarhizium anisopliae BRIP 53293	166	166	0.76	9e-44	31.83	KJK79858.1
uncharacterized protein PENSOL_c078G07950 [Penicillium solitum]	Penicillium solitum	167	167	0.94	9e-44	29.92	XP_040807720.1
o-methyltransferase [Aspergillus niger CBS 101883]	Aspergillus niger CBS 101883	167	167	0.92	9e-44	30.13	XP_025456596.1
hypothetical protein E8E14_003746 [Neopestalotiopsis sp. 37M]	Neopestalotiopsis sp. 37M	167	167	0.9	1e-43	29.89	KAF2999571.1
hypothetical protein E0Z10_g8218 [Xylaria hypoxylon]	Xylaria hypoxylon	167	167	0.88	1e-43	31.48	TGJ80535.1

## Sheet: GsfE
Description	Scientific Name	Max Score	Total Score	Query Cover	E value	Per. ident	Accession
RecName: Full=Short chain dehydrogenase gsfE; AltName: Full=Griseofulvin synthesis protein E [Penicillium aethiopicum]	Penicillium aethiopicum	790	790	1	0	100	D7PI19.1
uncharacterized protein PGRI_059910 [Penicillium griseofulvum]	Penicillium griseofulvum	701	701	1	0	87.53	XP_040648559.1
hypothetical protein PENCOP_c006G06720 [Penicillium coprophilum]	Penicillium coprophilum	691	691	1	0	85.41	OQE40371.1
hypothetical protein FHL15_010261 [Xylaria flabelliformis]	Xylaria flabelliformis	686	686	1	0	85.15	TRX88802.1
hypothetical protein TI39_contig615g00003 [Zymoseptoria brevis]	Zymoseptoria brevis	579	579	0.99	0	70.21	KJX96536.1
hypothetical protein CBER1_11836 [Cercospora berteroae]	Cercospora berteroae	552	552	0.99	0	66.22	PPJ53216.1
hypothetical protein CKM354_000624400 [Cercospora kikuchii]	Cercospora kikuchii	551	551	0.99	0	66.49	GIZ42998.1
hypotheticalsprotein [Cercospora beticola]	Cercospora beticola	547	547	0.99	0	65.96	XP_023460374.1
Uncharacterized protein BST61_czeina16g000740 [Cercospora zeina]	Cercospora zeina	545	545	0.99	0	66.49	PKS01603.1
hypothetical protein AUEXF2481DRAFT_44909 [Aureobasidium subglaciale EXF-2481]	Aureobasidium subglaciale EXF-2481	540	540	0.99	0	65.43	XP_013339075.1
hypothetical protein D6D01_06559 [Aureobasidium pullulans]	Aureobasidium pullulans	540	540	0.99	0	65.43	THY21642.1
hypothetical protein D6D12_09066 [Aureobasidium pullulans]	Aureobasidium pullulans	539	539	0.99	0	65.16	THX22563.1
NAD(P)-binding protein [Cadophora sp. DSE1049]	Cadophora sp. DSE1049	517	517	0.99	0	63.37	PVH84975.1
hypothetical protein IFR04_008421 [Cadophora malorum]	Cadophora malorum	513	513	0.99	2e-179	63.2	KAG4418436.1
NAD(P)-binding protein [Zopfia rhizophila CBS 207.26]	Zopfia rhizophila CBS 207.26	508	508	0.99	2e-177	61.87	KAF2188157.1
uncharacterized protein BDY17DRAFT_308480 [Neohortaea acidophila]	Neohortaea acidophila	504	504	0.99	6e-176	63.03	XP_033591588.1
hypothetical protein PV04_04394 [Phialophora americana]	Phialophora americana	499	499	0.99	5e-174	61.7	KIW68451.1
NAD(P)-binding protein [Stagonospora sp. SRC1lsM3a]	Stagonospora sp. SRC1lsM3a	496	496	0.99	9e-173	60.37	OAL05581.1
hypothetical protein Z520_11600 [Fonsecaea multimorphosa CBS 102226]	Fonsecaea multimorphosa CBS 102226	495	495	0.99	4e-172	61.68	XP_016626871.1
hypothetical protein B5807_04645 [Epicoccum nigrum]	Epicoccum nigrum	494	494	0.99	5e-172	59.84	OSS50887.1
hypothetical protein OIDMADRAFT_175572 [Oidiodendron maius Zn]	Oidiodendron maius Zn	493	493	0.99	1e-171	60.27	KIN08892.1
NAD(P)-binding protein [Pyrenochaeta sp. DS3sAY3a]	Pyrenochaeta sp. DS3sAY3a	492	492	0.99	5e-171	60.37	OAL52694.1
NAD(P)-binding protein [Ophiobolus disseminans]	Ophiobolus disseminans	492	492	0.99	5e-171	60.37	KAF2821688.1
hypothetical protein COCC4DRAFT_148632 [Bipolaris maydis ATCC 48331]	Bipolaris maydis ATCC 48331	489	489	0.99	4e-170	60.11	XP_014075196.1
uncharacterized protein APUU_40076S [Aspergillus puulaauensis]	Aspergillus puulaauensis	487	487	0.99	4e-169	60.11	XP_041555826.1
Short chain dehydrogenase [Alternaria gaisen]	Alternaria gaisen	487	487	0.99	5e-169	59.84	KAB2099193.1
hypothetical protein AN9028.2 [Aspergillus nidulans FGSC A4]	Aspergillus nidulans FGSC A4	486	486	0.99	8e-169	60.9	XP_682297.1
Pc22g07350 [Penicillium rubens Wisconsin 54-1255]	Penicillium rubens Wisconsin 54-1255	485	485	0.99	2e-168	60.9	XP_002564759.1
hypothetical protein DOTSEDRAFT_70713 [Dothistroma septosporum NZE10]	Dothistroma septosporum NZE10	482	482	0.99	6e-167	59.04	EME46837.1
hypothetical protein EG329_002490 [Helotiales sp. DMI_Dod_QoI]	Helotiales sp. DMI_Dod_QoI	499	499	0.98	1e-166	61.13	KAE8442952.1
hypothetical protein HAV15_003031 [Penicillium sp. str. #12]	Penicillium sp. str. #12	479	479	0.99	5e-166	59.31	KAF4765826.1
hypothetical protein IFR05_000334 [Cadophora sp. M221]	Cadophora sp. M221	479	479	0.99	8e-166	59.57	KAG4444237.1
uncharacterized protein ASPSYDRAFT_162343 [Aspergillus sydowii CBS 593.65]	Aspergillus sydowii CBS 593.65	478	478	0.99	1e-165	59.57	XP_040697442.1
NAD(P)-binding protein-13 [Coleophoma cylindrospora]	Coleophoma cylindrospora	473	473	0.99	2e-163	58.51	RDW56535.1
hypothetical protein B0A48_07151 [Rachicladosporium antarcticum]	Rachicladosporium antarcticum	469	469	0.99	5e-162	58.13	OQO07454.1
hypothetical protein AFLA70_519g000590 [Aspergillus flavus AF70]	Aspergillus flavus AF70	468	468	0.99	1e-161	56.91	KJJ34489.1
hypothetical protein L207DRAFT_595509 [Hyaloscypha variabilis F]	Hyaloscypha variabilis F	466	466	0.99	3e-161	61.44	PMD48959.1
hypothetical protein G7Y89_g14705 [Cudoniella acicularis]	Cudoniella acicularis	467	467	0.99	7e-161	58.58	KAF4620119.1
hypothetical protein L207DRAFT_642804 [Hyaloscypha variabilis F]	Hyaloscypha variabilis F	467	467	0.99	7e-161	58.31	PMD28917.1
hypothetical protein BDV36DRAFT_306279 [Aspergillus pseudocaelatus]	Aspergillus pseudocaelatus	462	462	0.99	2e-159	57.18	KAE8420792.1
nucleoside-diphosphate-sugar epimerase [Pseudozyma hubeiensis SY62]	Pseudozyma hubeiensis SY62	463	463	0.99	4e-159	58.62	XP_012188743.1
NAD(P)-binding protein [Cadophora sp. DSE1049]	Cadophora sp. DSE1049	459	459	0.99	5e-158	56.38	PVH68473.1
uncharacterized protein ASPVEDRAFT_129814 [Aspergillus versicolor CBS 583.65]	Aspergillus versicolor CBS 583.65	459	459	0.99	6e-158	59.17	XP_040666932.1
nucleoside-diphosphate-sugar epimerase GsfE [Penicillium brasilianum]	Penicillium brasilianum	456	456	0.99	5e-157	57.45	OOQ89744.1
hypothetical protein BDV26DRAFT_302213 [Aspergillus bertholletiae]	Aspergillus bertholletiae	455	455	0.99	1e-156	57.29	KAE8372124.1
hypothetical protein B0A51_06797 [Rachicladosporium sp. CCFEE 5018]	Rachicladosporium sp. CCFEE 5018	452	452	0.99	3e-155	54.68	OQO24548.1
unnamed protein product [Fusarium graminearum]	Fusarium graminearum	451	451	0.99	1e-154	56	CZS77703.1
nucleoside-diphosphate-sugar epimerase [Fusarium sporotrichioides]	Fusarium sporotrichioides	450	450	0.99	1e-154	56.12	RGP71292.1
nucleoside-diphosphate-sugar epimerase [Fusarium langsethiae]	Fusarium langsethiae	456	456	0.99	2e-154	56.5	KPA35873.1
hypothetical protein FAUST_7581 [Fusarium austroamericanum]	Fusarium austroamericanum	450	450	0.99	2e-154	56.27	KAF5234493.1
hypothetical protein OIDMADRAFT_135480 [Oidiodendron maius Zn]	Oidiodendron maius Zn	447	447	0.99	4e-153	54.67	KIM94689.1
hypothetical protein AB675_10464 [Phialophora attinorum]	Phialophora attinorum	442	442	0.99	2e-151	56.38	XP_017995875.1
nucleoside-diphosphate-sugar epimerase [Stemphylium lycopersici]	Stemphylium lycopersici	421	421	0.87	1e-142	59.57	KNG45295.1
hypothetical protein D6C90_10532 [Aureobasidium pullulans]	Aureobasidium pullulans	410	410	0.76	3e-140	64.46	THZ11245.1
hypothetical protein BP5796_12341 [Coleophoma crateriformis]	Coleophoma crateriformis	403	403	0.99	2e-136	52.53	RDW58411.1
nucleoside-diphosphate-sugar epimerase protein [Rutstroemia sp. NJR-2017a WRK4]	Rutstroemia sp. NJR-2017a WRK4	404	404	0.99	2e-136	50.67	PQE23314.1
hypothetical protein B7463_g3232 [Scytalidium lignicola]	Scytalidium lignicola	397	397	0.88	3e-134	55.09	RFU33096.1
hypothetical protein B0A50_00713 [Hortaea thailandica]	Hortaea thailandica	380	380	0.99	3e-127	50.53	TKA33160.1
NAD(P)-binding Rossmann-fold containing protein [Glarea lozoyensis ATCC 20868]	Glarea lozoyensis ATCC 20868	379	379	0.84	2e-125	55.35	XP_008078684.1
3-oxo-Delta(4,5)-steroid 5-beta-reductase [Cercospora beticola]	Cercospora beticola	375	375	0.99	5e-125	45.21	XP_023449589.1
hypothetical protein D6D08_10724 [Aureobasidium pullulans]	Aureobasidium pullulans	370	370	0.7	7e-125	64.02	THX37937.1
hypothetical protein CERZMDRAFT_109874 [Cercospora zeae-maydis SCOH1-5]	Cercospora zeae-maydis SCOH1-5	372	372	0.99	5e-124	47.61	KAF2216099.1
hypothetical protein CBER1_11058 [Cercospora berteroae]	Cercospora berteroae	367	367	0.99	8e-122	46.28	PPJ56846.1
hypothetical protein CKM354_000577900 [Cercospora kikuchii]	Cercospora kikuchii	362	362	0.99	5e-120	46.54	GIZ42513.1
Pc06g01150 [Penicillium rubens Wisconsin 54-1255]	Penicillium rubens Wisconsin 54-1255	344	344	0.99	7e-113	45.87	XP_002556723.1
Uncharacterized protein DSM5745_06087 [Aspergillus mulundensis]	Aspergillus mulundensis	343	343	0.99	2e-112	45.87	XP_026603935.1
hypothetical protein FE257_005717 [Aspergillus nanangensis]	Aspergillus nanangensis	343	343	0.99	3e-112	45.6	KAF9890586.1
uncharacterized protein ASPSYDRAFT_40394 [Aspergillus sydowii CBS 593.65]	Aspergillus sydowii CBS 593.65	339	339	0.99	1e-110	44.3	XP_040705648.1
uncharacterized protein ASPWEDRAFT_436420 [Aspergillus wentii DTO 134E9]	Aspergillus wentii DTO 134E9	338	338	0.99	1e-110	43.62	XP_040690613.1
uncharacterized protein ASPVEDRAFT_35254 [Aspergillus versicolor CBS 583.65]	Aspergillus versicolor CBS 583.65	337	337	0.99	7e-110	44.33	XP_040661705.1
hypothetical protein IFR05_004897 [Cadophora sp. M221]	Cadophora sp. M221	336	336	0.99	3e-109	43.47	KAG4439602.1
hypothetical protein DL98DRAFT_640916 [Cadophora sp. DSE1049]	Cadophora sp. DSE1049	334	334	0.99	1e-108	43.2	PVH76620.1
nucleoside-diphosphate-sugar epimerase GsfE [Penicillium brasilianum]	Penicillium brasilianum	335	335	0.99	1e-108	43.39	OOQ91323.1
NAD-dependent epimerase/dehydratase [Aspergillus sclerotioniger CBS 115572]	Aspergillus sclerotioniger CBS 115572	333	333	0.99	2e-108	43.47	XP_025468800.1
uncharacterized protein AKAW2_61100S [Aspergillus luchuensis]	Aspergillus luchuensis	331	331	0.99	1e-107	43.2	XP_041546598.1
NAD-dependent epimerase/dehydratase [Aspergillus tubingensis]	Aspergillus tubingensis	331	331	0.99	1e-107	43.2	XP_035352505.1
hypothetical protein IFR04_001082 [Cadophora malorum]	Cadophora malorum	331	331	0.99	1e-107	42.93	KAG4425875.1
NAD-dependent epimerase/dehydratase [Aspergillus ellipticus CBS 707.79]	Aspergillus ellipticus CBS 707.79	330	330	0.99	2e-107	43.62	PYH89035.1
NAD-dependent epimerase/dehydratase [Aspergillus steynii IBT 23096]	Aspergillus steynii IBT 23096	330	330	0.99	2e-107	44	XP_024706493.1
hypothetical protein ASPCADRAFT_173419 [Aspergillus carbonarius ITEM 5010]	Aspergillus carbonarius ITEM 5010	330	330	0.99	3e-107	44	OOF93540.1
nucleoside-diphosphate-sugar epimerase GsfE [Aspergillus bombycis]	Aspergillus bombycis	329	329	0.99	7e-107	44.27	XP_022389586.1
hypothetical protein ASPBRDRAFT_208735 [Aspergillus brasiliensis CBS 101740]	Aspergillus brasiliensis CBS 101740	329	329	0.99	9e-107	43.2	OJJ70048.1
uncharacterized protein BDV37DRAFT_269547 [Aspergillus pseudonomiae]	Aspergillus pseudonomiae	328	328	0.99	1e-106	44.27	XP_031944113.1
nucleoside-diphosphate-sugar epimerase GsfE [Aspergillus nomiae NRRL 13137]	Aspergillus nomiae NRRL 13137	328	328	0.99	2e-106	44	XP_015406587.1
hypothetical protein BDV34DRAFT_210730 [Aspergillus parasiticus]	Aspergillus parasiticus	328	328	0.99	2e-106	43.73	KAB8208680.1
hypothetical protein ASPTUDRAFT_129753 [Aspergillus tubingensis CBS 134.48]	Aspergillus tubingensis CBS 134.48	328	328	0.99	2e-106	42.93	OJI80328.1
nucleoside-diphosphate-sugar epimerase GsfE [Aspergillus flavus]	Aspergillus flavus	328	328	0.99	2e-106	43.73	RAQ52643.1
NAD-dependent epimerase/dehydratase [Aspergillus piperis CBS 112811]	Aspergillus piperis CBS 112811	327	327	0.99	3e-106	42.4	XP_025517039.1
NAD-dependent epimerase/dehydratase [Aspergillus neoniger CBS 115656]	Aspergillus neoniger CBS 115656	327	327	0.99	4e-106	42.4	XP_025474126.1
NAD-dependent epimerase dehydratase [Fusarium albosuccineum]	Fusarium albosuccineum	328	328	0.99	4e-106	42.82	KAF4470719.1
NAD-dependent epimerase/dehydratase [Aspergillus niger]	Aspergillus niger	327	327	0.99	4e-106	42.67	GAQ45726.1
nucleoside-diphosphate-sugar epimerase GsfE [Aspergillus flavus]	Aspergillus flavus	327	327	0.99	6e-106	43.47	RAQ73646.1
NAD-dependent epimerase/dehydratase [Aspergillus costaricaensis CBS 115574]	Aspergillus costaricaensis CBS 115574	327	327	0.99	7e-106	42.67	XP_025540055.1
NAD-dependent epimerase/dehydratase [Aspergillus violaceofuscus CBS 115571]	Aspergillus violaceofuscus CBS 115571	327	327	0.99	7e-106	42.82	PYI15340.1
NAD-dependent epimerase/dehydratase [Aspergillus japonicus CBS 114.51]	Aspergillus japonicus CBS 114.51	327	327	0.99	8e-106	42.82	XP_025524996.1
hypothetical protein BDV35DRAFT_386685 [Aspergillus flavus]	Aspergillus flavus	326	326	0.99	1e-105	43.47	KAB8253112.1
nucleoside-diphosphate-sugar epimerase GsfE [Aspergillus flavus]	Aspergillus flavus	326	326	0.99	1e-105	43.73	RMZ37098.1
nucleoside-diphosphate-sugar epimerase GsfE [Aspergillus arachidicola]	Aspergillus arachidicola	326	326	0.99	1e-105	43.47	PIG82024.1
unnamed protein product [Aspergillus oryzae RIB40]	Aspergillus oryzae RIB40	326	326	0.99	1e-105	43.47	XP_001822422.1
nucleoside-diphosphate-sugar epimerase GsfE [Aspergillus flavus AF70]	Aspergillus flavus AF70	325	325	0.99	1e-105	43.47	KOC18535.1

[truncated: 5 more sheets: GsfF, GsfG, GsfH, Table S1, Table S2 ]
