# Supplementary material for: Conservation of griseofulvin genes in the gsf gene cluster among fungal genomes
Source: G3 (Bethesda). 2021 Nov 18;12(2):jkab399. doi: 10.1093/g3journal/jkab399 (PMC9210304; doi:10.1093/g3journal/jkab399)
Supplement: jkab399_Supplementary_Data_files [file jkab399_supplementary_data_files.zip › Supplementary file 3-Oct17, 2021.xlsx]

## Sheet: Table S1. P. capsulatum
Table S1. Annotations of query cluster of putative gsf genes cluster in Penicillium capsulatum.
Table of genes, locations, and strands of subject cluster.
Table of genes	locations		Strands
input.path1.gene1161	4083727	4085409	+
input.path1.gene1162	4085697	4086387	-
input.path1.gene1163	4086731	4088378	+
input.path1.gene1164	4088914	4089717	-
input.path1.gene1165	4089861	4092267	+
input.path1.gene1166	4094318	4095785	-
input.path1.gene1167	4097261	4099210	+
input.path1.gene1168	4100651	4102266	+
input.path1.gene1169	4103667	4108840	+
input.path1.gene1170	4109496	4110943	-
input.path1.gene1171	4111866	4113057	-
input.path1.gene1172	4113484	4114791	+
input.path1.gene1173	4115147	4116500	-
input.path1.gene1174	4117407	4118700	+
input.path1.gene1175	4125561	4126836	+
Table of Blast hits.
Gene	Size (bp/aa)	BLASTP Homolog	Identity/Coverage(%)	BLAST Score	E value
input.path1.gene1166 (gsfR1)	1293/430	Probable transcription factor gsfR1; AltName: Full=Griseofulvin synthesis protein R1 [Penicillium aethiopicum]	88/50	707	1.4e-203
input.path1.gene1167 (gsfJ)	1518/550	Probable efflux pump gsfJ; AltName: Full=Griseofulvin synthesis protein J [Penicillium aethiopicum]	87/63	805	3.5e-233
input.path1.gene1168 (gsfI)	1344/447	Halogenase gsfI; AltName: Full=Griseofulvin synthesis protein I [Penicillium aethiopicum]	88/50	802	4.5e-232
input.path1.gene1169 (gsfA)	4563/1520	Non-reducing polyketide synthase gsfA; AltName: Full=Griseofulvin synthesis protein A; AltName: Full=Norlichexanthone synthase [Penicillium aethiopicum]	85/69	2550	0
input.path1.gene1170 (gsfB)	1260/419	O-methyltransferase gsfB; AltName: Full=Griseofulvin synthesis protein B [Penicillium aethiopicum]	84/99	730	2e-210
input.path1.gene1171 (gsfC)	1191/396	O-methyltransferase gsfC; AltName: Full=Griseofulvin synthesis protein C [Penicillium aethiopicum]	86/98	681	6e-196
input.path1.gene1172 (gsfD)	1071/356	O-methyltransferase gsfD; AltName: Full=Griseofulvin synthesis protein D [Penicillium aethiopicum]	86/94	610	1.5e-174
input.path1.gene1173 (gsfE)	1164/387	Short chain dehydrogenase gsfE; AltName: Full=Griseofulvin synthesis protein E [Penicillium aethiopicum]	86/98	699	2.7e-201
input.path1.gene1174 (gsfF)	1116/371	Cytochrome P450 monooxygenase gsfF; AltName: Full=Griseofulvin synthesis protein F; Flags: Precursor [Penicillium aethiopicum]	85/71	648	6.9e-186

## Sheet: Table S2.P. grisseofulvumMRI314
Table S2. Annotations of query cluster of putative gsf genes cluster in Penicillium grisseofulvum strain MRI314.
Table of genes, locations, and strands of subject cluster.
Table of genes	locations		Strands
input.path1.gene1	371	1685	-
input.path1.gene2	2106	3297	+
input.path1.gene3	4033	5481	+
input.path1.gene4	7091	11857	-
input.path1.gene5	13135	15086	-
input.path1.gene6	15898	17941	-
input.path1.gene7	19416	19968	-
input.path1.gene8	22114	22499	+
Table of Blast hits.
Gene	Size (bp/aa)	BLASTP Homolog	Identity/Coverage (%)	BLAST Score	E value
input.path1.gene1 (gsfD)	1185/394	O-methyltransferase gsfD; AltName: Full=Griseofulvin synthesis protein D [Penicillium aethiopicum]	86/48	626	3.9e-179
input.path1.gene2 (gsfC)	1191/396	O-methyltransferase gsfC; AltName: Full=Griseofulvin synthesis protein C [Penicillium aethiopicum]	84/95	663	2.9e-190
input.path1.gene3 (gsfB)	1236/411	O-methyltransferase gsfB; AltName: Full=Griseofulvin synthesis protein B [Penicillium aethiopicum]	81/99	708	8.1e-204
input.path1.gene4 (gsfA)	3579/1192	Non-reducing polyketide synthase gsfA; AltName: Full=Griseofulvin synthesis protein A; AltName: Full=Norlichexanthone synthase [Penicillium aethiopicum]	82/61	1930	0
input.path1.gene5 (gsfI)	1473/490	Halogenase gsfI; AltName: Full=Griseofulvin synthesis protein I [Penicillium aethiopicum]	86/81	876	2.7e-254
input.path1.gene6 (gsfJ)	1479/492	Probable efflux pump gsfJ; AltName: Full=Griseofulvin synthesis protein J [Penicillium aethiopicum]	83/70	722	6.5e-208

## Sheet: Table S3. P. griseofulvum PG3
Table S3. Annotations of query cluster of putative gsf genes cluster in Penicillium griseofulvum strain PG3.
Table of genes, locations, and strands of subject cluster.
Table of genes	locations		strands
ADI24952.1	9820	11067	-
ADI24951.1	11558	12585	+
ADI24950.1	13037	15154	-
ADI24949.1	16116	18146	+
ADI24948.1	18939	20914	+
ADI24953.1	21525	27196	+
ADI24954.1	27654	29095	-
ADI24955.1	29983	31173	-
ADI24956.1	31596	32896	+
ADI24957.1	33259	34392	-
ADI24958.2	35027	36729	+
ADI24959.1	36846	37878	-
ADI24960.1	40829	41717	+
Table of Blast hits.
Gene	Size (bp/aa)	BLASTP Homolog	Identity/Coverage (%)	BLAST Score	E value
ADI24950.1 (R1)	1467/489	Probable transcription factor gsfR1; AltName: Full=Griseofulvin synthesis protein R1 [Penicillium aethiopicum]	84/99	826	1.9e-239
ADI24949.1 (J)	1506/501	Probable efflux pump gsfJ; AltName: Full=Griseofulvin synthesis protein J [Penicillium aethiopicum]	83/78	878	0
ADI24948.1 (I)	1473/490	Halogenase gsfI; AltName: Full=Griseofulvin synthesis protein I [Penicillium aethiopicum]	86/89	1002	2.7e-254
ADI24953.1 (A)	4398/1466	Non-reducing polyketide synthase gsfA; AltName: Full=Griseofulvin synthesis protein A; AltName: Full=Norlichexanthone synthase [Penicillium aethiopicum]	82/98	2717	0
ADI24954.1 (B)	1236/412	O-methyltransferase gsfB; AltName: Full=Griseofulvin synthesis protein B [Penicillium aethiopicum]	81/99	723	8.1e-204
ADI24955.1 (C)	1191/396	O-methyltransferase gsfC; AltName: Full=Griseofulvin synthesis protein C [Penicillium aethiopicum]	84/95	663	2.9e-190
ADI24956.1 (D)	1185/395	O-methyltransferase gsfD; AltName: Full=Griseofulvin synthesis protein D [Penicillium aethiopicum]	86/48	671	3.9e-179
ADI24957.1 (E)	1104/367	Short chain dehydrogenase gsfE; AltName: Full=Griseofulvin synthesis protein E [Penicillium aethiopicum]	84/86	704	1.6e-190
ADI24958.2 (F)	1257/418	Cytochrome P450 monooxygenase gsfF; AltName: Full=Griseofulvin synthesis protein F; Flags: Precursor [Penicillium aethiopicum]	83/92	862	1.3e-201
ADI24959.1 (G)	888/296	GsfG [Penicillium aethiopicum]	81/98	225	1.5e-58
							2.1e-292
							1.9e-208
							2.9e-190
							1.1e-192
							1.5e-58

## Sheet: Table S4. P. coprophilum
Table S4. Annotations of query cluster of putative gsf genes cluster in Penicillium coprophilum.
Table of genes, locations, and strands of subject cluster.
Table of genes	locations		Strands
PENCOP_c006G03600	959413	961962	-
PENCOP_c006G05427	963016	965026	+
PENCOP_c006G01631	967449	968442	+
PENCOP_c006G06720	970889	972023	+
PENCOP_c006G00060	972603	973964	-
PENCOP_c006G03060	974388	975579	+
PENCOP_c006G05583	976478	977925	+
PENCOP_c006G06353	978482	984153	-
PENCOP_c006G04644	984902	986853	-
PENCOP_c006G04185	987610	989706	-
PENCOP_c006G06609	991113	992580	+
PENCOP_c006G02926	993397	994207	+
PENCOP_c006G06955	995041	995645	-
PENCOP_c006G05633	997891	998776	+
PENCOP_c006G05046	1000400	1001234	-
Table of Blast hits.
Gene	Size (bp/aa)	BLASTP Homolog	Identity/Coverage (%)	BLAST Score	E value
PENCOP_c006G01631 (gsfG)	930/309	GsfG [Penicillium aethiopicum]	78/98	213	3.6e-55
PENCOP_c006G06720 (gsfE)	1134/377	Short chain dehydrogenase gsfE; AltName: Full=Griseofulvin synthesis protein E [Penicillium aethiopicum]	84/99	693	1.4e-199
PENCOP_c006G00060 (gsfD)	1179/392	O-methyltransferase gsfD; AltName: Full=Griseofulvin synthesis protein D [Penicillium aethiopicum]	80/95	584	1.7e-166
PENCOP_c006G03060 (gsfC)	1191/396	O-methyltransferase gsfC; AltName: Full=Griseofulvin synthesis protein C [Penicillium aethiopicum]	82/98	674	1.2e-193
PENCOP_c006G05583 (gsfB)	1260/419	O-methyltransferase gsfB; AltName: Full=Griseofulvin synthesis protein B [Penicillium aethiopicum]	79/99	722	4.2e-208
PENCOP_c006G06353 (gsfA)	1790/537	Non-reducing polyketide synthase gsfA; AltName: Full=Griseofulvin synthesis protein A; AltName: Full=Norlichexanthone synthase [Penicillium aethiopicum]	81/99	2935	0
PENCOP_c006G04644 (gsfI)	1605/534	Halogenase gsfI; AltName: Full=Griseofulvin synthesis protein I [Penicillium aethiopicum]	85/97	985	2.6e-287
PENCOP_c006G04185 (gsfJ)	1740/579	Probable efflux pump gsfJ; AltName: Full=Griseofulvin synthesis protein J [Penicillium aethiopicum]	81/100	854	1.3e-247
PENCOP_c006G06609 (gsfR1)	1467/488	Probable transcription factor gsfR1; AltName: Full=Griseofulvin synthesis protein R1 [Penicillium aethiopicum]	82/71	792	3e-229

## Sheet: Table S5. P. vulpinum
Table S5. Annotations of query cluster of putative gsf genes cluster in Penicillium vulpinum.
Table of genes, locations, and strands of subject cluster.
Table of genes	locations		Strands
ADI24952.1	9820	11067	-
ADI24951.1	11558	12585	+
ADI24950.1	13037	15154	-
ADI24949.1	16116	18146	+
ADI24948.1	18939	20914	+
ADI24953.1	21525	27196	+
ADI24954.1	27654	29095	-
ADI24955.1	29983	31173	-
ADI24956.1	31596	32896	+
ADI24957.1	33259	34392	-
ADI24958.2	35027	36729	+
ADI24959.1	36846	37878	-
ADI24960.1	40829	41717	+
Table of Blast hits.
Gene	Size (bp/aa)	BLASTP Homolog	Identity/Coverage (%)	BLAST Score	E value
PENVUL_c001G08044 (gsfG)	924/308	GsfG [Penicillium aethiopicum]	77/99	237	3.9e-62
PENVUL_c001G08898 (gsfD)	1035/344	O-methyltransferase gsfD; AltName: Full=Griseofulvin synthesis protein D [Penicillium aethiopicum]	79/97	536	4e-152
PENVUL_c001G02440 (gsfC)	687/228	O-methyltransferase gsfC; AltName: Full=Griseofulvin synthesis protein C [Penicillium aethiopicum]	80/97	640	2e-183
PENVUL_c001G07185 (gsfB)	954/317	O-methyltransferase gsfB; AltName: Full=Griseofulvin synthesis protein B [Penicillium aethiopicum]	75/92	679	4.1e-195
PENVUL_c001G07467 (gsfA)	4524/1507	Non-reducing polyketide synthase gsfA; AltName: Full=Griseofulvin synthesis protein A; AltName: Full=Norlichexanthone synthase [Penicillium aethiopicum]	81/99	2990	0
PENVUL_c001G08120 (gsfJ)	1137/378	Probable efflux pump gsfJ; AltName: Full=Griseofulvin synthesis protein J [Penicillium aethiopicum]	82/99	863	1.6e-250
PENVUL_c001G01413 (gsfR1)	462/153	Probable transcription factor gsfR1; AltName: Full=Griseofulvin synthesis protein R1 [Penicillium aethiopicum]	78/96	1036	2.1e-302

## Sheet: Table S6. A. alliaceus
Table S6. Annotations of query cluster of putative gsf genes cluster in Aspergillus alliaceus CBS 536.65.
Table of genes, locations, and strands of subject cluster.
Table of genes	locations		Strands
ADI24952.1	9820	11067	-
ADI24951.1	11558	12585	+
ADI24950.1	13037	15154	-
ADI24949.1	16116	18146	+
ADI24948.1	18939	20914	+
ADI24953.1	21525	27196	+
ADI24954.1	27654	29095	-
ADI24955.1	29983	31173	-
ADI24956.1	31596	32896	+
ADI24957.1	33259	34392	-
ADI24958.2	35027	36729	+
ADI24959.1	36846	37878	-
ADI24960.1	40829	41717	+
Table of Blast hits.
Gene	Size (bp/aa)	BLASTP Homolog	Identity/Coverage (%)	BLAST Score	E value
BDW43DRAFT_314707 (gsfR1)	756/252	Probable transcription factor gsfR1; AltName: Full=Griseofulvin synthesis protein R1 [Penicillium aethiopicum]	80/87	286	4.6e-77
BDW43DRAFT_314708 (gsfI)	1590/530	Halogenase gsfI; AltName: Full=Griseofulvin synthesis protein I [Penicillium aethiopicum]	88/98	968	5.6e-282
BDW43DRAFT_322049 (gsfA)	5199/1733	Non-reducing polyketide synthase gsfA; AltName: Full=Griseofulvin synthesis protein A; AltName: Full=Norlichexanthone synthase [Penicillium aethiopicum]	84/97	2948	0
BDW43DRAFT_314711 (gafB)	1260/420	O-methyltransferase gsfB; AltName: Full=Griseofulvin synthesis protein B [Penicillium aethiopicum]	81/99	723	2.5e-208
BDW43DRAFT_314712 (gsfC)	1191/397	O-methyltransferase gsfC; AltName: Full=Griseofulvin synthesis protein C [Penicillium aethiopicum]	87/97	678	8.6e-195
BDW43DRAFT_314713 (gsfD)	615/205	O-methyltransferase gsfD; AltName: Full=Griseofulvin synthesis protein D [Penicillium aethiopicum]	83/97	500	4e-137
BDW43DRAFT_302957 (gsfE)	867/289	Short chain dehydrogenase gsfE; AltName: Full=Griseofulvin synthesis protein E [Penicillium aethiopicum]	84/93	330	2.5e-90
BDW43DRAFT_322051 (gsfF)	1518/506	Cytochrome P450 monooxygenase gsfF; AltName: Full=Griseofulvin synthesis protein F; Flags: Precursor [Penicillium aethiopicum]	88/98	894	9.8e-260
BDW43DRAFT_314716 (gsfG)	918/306	GsfG [Penicillium aethiopicum]	80/100	167	2.9e-41

## Sheet: Table S7. A.alliaceus 
Table S7. Annotations of query cluster of putative gsf genes cluster in Aspergillus alliaceus IBT 14317.
Table of genes, locations, and strands of subject cluster.
Table of genes	locations		Strands
ADI24952.1	9820	11067	-
ADI24951.1	11558	12585	+
ADI24950.1	13037	15154	-
ADI24949.1	16116	18146	+
ADI24948.1	18939	20914	+
ADI24953.1	21525	27196	+
ADI24954.1	27654	29095	-
ADI24955.1	29983	31173	-
ADI24956.1	31596	32896	+
ADI24957.1	33259	34392	-
ADI24958.2	35027	36729	+
ADI24959.1	36846	37878	-
ADI24960.1	40829	41717	+
Table of Blast hits.
Gene	Size (bp/aa)	BLASTP Homolog	Identity/Coverage (%)	BLAST Score	E value
BDV23DRAFT_182254 (gsfR1)	747/249	Probable transcription factor gsfR1; AltName: Full=Griseofulvin synthesis protein R1 [Penicillium aethiopicum]	83/97	332	7.3e-91
BDV23DRAFT_171450 (gsfI)	1602/534	Halogenase gsfI; AltName: Full=Griseofulvin synthesis protein I [Penicillium aethiopicum]	87/97	969	1.9e-282
BDV23DRAFT_182256 (gsfA)	5370/1790	Non-reducing polyketide synthase gsfA; AltName: Full=Griseofulvin synthesis protein A; AltName: Full=Norlichexanthone synthase [Penicillium aethiopicum]	82/99	3042	0
BDV23DRAFT_182257 (gsfB)	1260/420	O-methyltransferase gsfB; AltName: Full=Griseofulvin synthesis protein B [Penicillium aethiopicum]	81/99	721	9.4e-208
BDV23DRAFT_182259 (gsfC)	1191/397	O-methyltransferase gsfC; AltName: Full=Griseofulvin synthesis protein C [Penicillium aethiopicum]	87/97	672	4.7e-193
BDV23DRAFT_182260 (gsfD)	918/306	O-methyltransferase gsfD; AltName: Full=Griseofulvin synthesis protein D [Penicillium aethiopicum]	84/97	374	1.6e-103
BDV23DRAFT_171453 (gsfE)	867/289	Short chain dehydrogenase gsfE; AltName: Full=Griseofulvin synthesis protein E [Penicillium aethiopicum]	85/93	335	7.7e-92
BDV23DRAFT_193053 (gsfF)	1518/506	Cytochrome P450 monooxygenase gsfF; AltName: Full=Griseofulvin synthesis protein F; Flags: Precursor [Penicillium aethiopicum]	88/98	897	8.9e-261
BDV23DRAFT_182263 (gsfG)	918/306	GsfG [Penicillium aethiopicum]	800/100	167	2.9e-41

## Sheet: Table S8. M. echinata
Table S8. Annotations of query cluster of putative gsf genes cluster in Memnoniella echinata.
Table of genes, locations, and strands of subject cluster.
Table of genes	locations		Strands
input.path1.gene1263	4697344	4698381	-
input.path1.gene1264	4698862	4704275	+
input.path1.gene1265	4705003	4706061	+
input.path1.gene1266	4707085	4708504	-
input.path1.gene1267	4715376	4716358	+
input.path1.gene1268	4717232	4722872	+
input.path1.gene1269	4723107	4724559	-
input.path1.gene1270	4725379	4726570	-
input.path1.gene1271	4727030	4728334	+
input.path1.gene1272	4728673	4729804	-
input.path1.gene1273	4730604	4733538	+
input.path1.gene1274	4735164	4736268	+
input.path1.gene1275	4737396	4739132	-
input.path1.gene1276	4740126	4741957	-
input.path1.gene1277	4742064	4742703	+
Table of Blast hits.
Gene	Size (bp/aa)	BLASTP Homolog	Identity/Coverage (%)	BLAST Score	E value
input.path1.gene1267 (gsfI)	861/287	Halogenase gsfI; AltName: Full=Griseofulvin synthesis protein I [Penicillium aethiopicum]	78/53	468	7.5e-132
input.path1.gene1268 (gsfA)	5400/1800	Non-reducing polyketide synthase gsfA; AltName: Full=Griseofulvin synthesis protein A; AltName: Full=Norlichexanthone synthase [Penicillium aethiopicum]	78/99	2892	0
input.path1.gene1269 (gsfB)	1260/420	O-methyltransferase gsfB; AltName: Full=Griseofulvin synthesis protein B [Penicillium aethiopicum]	78/99	706	3.1e-203
input.path1.gene1270 (gsfC)	1191/397	O-methyltransferase gsfC; AltName: Full=Griseofulvin synthesis protein C [Penicillium aethiopicum]	77/98	645	6.2e-185
input.path1.gene1271 (gsfD)	1188/396	O-methyltransferase gsfD; AltName: Full=Griseofulvin synthesis protein D [Penicillium aethiopicum]	75/99	594	9.6e-170
input.path1.gene1272 (gsfE)	1131/377	Short chain dehydrogenase gsfE; AltName: Full=Griseofulvin synthesis protein E [Penicillium aethiopicum]	74/100	586	2.5e-167
input.path1.gene1273 (gsfF)	1899/633	Cytochrome P450 monooxygenase gsfF; AltName: Full=Griseofulvin synthesis protein F; Flags: Precursor [Penicillium aethiopicum]	79/81	592	7.6e-169

## Sheet: Table S9. X. flabelliformis
Table S9. Annotations of query cluster of putative gsf genes cluster in Xylaria flabelliformis.
Table of genes, locations, and strands of subject cluster.
Table of genes	locations		Strands
FHL15_010255	1400	3324	+
FHL15_010256	3825	4740	+
FHL15_010257	5785	11451	+
FHL15_010258	11684	13122	-
FHL15_010259	14159	15350	-
FHL15_010260	15782	17102	+
FHL15_010261	17371	18868	-
FHL15_010262	19168	21204	+
FHL15_010263	22439	23981	+
FHL15_010264	24341	25397	-
FHL15_010265	25721	27398	+
FHL15_010266	28519	29636	-
Table of Blast hits.
Gene	Size (bp/aa)	BLASTP Homolog	Identity/Coverage (%)	BLAST Score	E value
FHL15_010255 (gsfI)	1596/522	Halogenase gsfI; AltName: Full=Griseofulvin synthesis protein I [Penicillium aethiopicum]	84/95	945	3.8e-275
FHL15_010257 (gsfA)	5265/1754	Non-reducing polyketide synthase gsfA; AltName: Full=Griseofulvin synthesis protein A; AltName: Full=Norlichexanthone synthase [Penicillium aethiopicum]	81/92	2852	0
FHL15_010258 (gsfB)	1260/419	O-methyltransferase gsfB; AltName: Full=Griseofulvin synthesis protein B [Penicillium aethiopicum]	81/99	720	2.1e-207
FHL15_010259 (gsfC)	1191/396	O-methyltransferase gsfC; AltName: Full=Griseofulvin synthesis protein C [Penicillium aethiopicum]	83/98	654	1.3e-187
FHL15_010260 (gsfD)	1188/395	O-methyltransferase gsfD; AltName: Full=Griseofulvin synthesis protein D [Penicillium aethiopicum]	85/48	651	6.6e-187
FHL15_010261 (gsfE)	1299/432	Short chain dehydrogenase gsfE; AltName: Full=Griseofulvin synthesis protein E [Penicillium aethiopicum]	82/99	690	1.4e-198
FHL15_010262 (gsfF)	1611/536	Cytochrome P450 monooxygenase gsfF; AltName: Full=Griseofulvin synthesis protein F; Flags: Precursor [Penicillium aethiopicum]	83/97	879	2e-255

## Sheet: Table S10. P.griseofulvum D-756
Table S10. Annotations of query cluster of putative gsf genes cluster in P. griseofulvum stain D-756.
Table of genes, locations, and strands of subject cluster.
Table of genes	locations		Strands
FUN_007659	1357708	1359221	-
FUN_007660	1359553	1360696	+
FUN_007661	1364595	1366305	-
FUN_007662	1366829	1367960	+
FUN_007663	1368567	1369881	-
FUN_007664	1370302	1371493	+
FUN_007665	1372214	1373662	+
FUN_007666	1374873	1380039	-
FUN_007667	1381317	1383267	-
FUN_007668	1384079	1386122	-
FUN_007669	1386761	1389034	+
FUN_007670	1389212	1391112	-
Table of Blast hits.
Gene	Size (bp/aa)	BLASTP Homolog	Identity/Coverage (%)	BLAST Score	E value
FUN_007661 (gsfF)	1470/490	Cytochrome P450 monooxygenase gsfF; AltName: Full=Griseofulvin synthesis protein F; Flags: Precursor [Penicillium aethiopicum]	87/85	862	2.3e-250
FUN_007662 (gsfE)	1131/377	Short chain dehydrogenase gsfE; AltName: Full=Griseofulvin synthesis protein E [Penicillium aethiopicum]	83/88	704	1.1e-202
FUN_007663 (gsfD)	1188/396	O-methyltransferase gsfD; AltName: Full=Griseofulvin synthesis protein D [Penicillium aethiopicum]	79/84	671	1.1e-192
FUN_007664 (gsfC)	1191/397	O-methyltransferase gsfC; AltName: Full=Griseofulvin synthesis protein C [Penicillium aethiopicum]	84/85	663	2.9e-190
FUN_007665 (gsfB)	1260/420	O-methyltransferase gsfB; AltName: Full=Griseofulvin synthesis protein B [Penicillium aethiopicum]	81/81	723	1.9e-208
FUN_007666 (gsfA)	4935/1645	Non-reducing polyketide synthase gsfA; AltName: Full=Griseofulvin synthesis protein A; AltName: Full=Norlichexanthone synthase [Penicillium aethiopicum]	80/81	2720	0
FUN_007667 (gsfI)	1605/535	Halogenase gsfI; AltName: Full=Griseofulvin synthesis protein I [Penicillium aethiopicum]	87/93	1002	2.1e-292
FUN_007668 (gsfJ)	1692/564	Probable efflux pump gsfJ; AltName: Full=Griseofulvin synthesis protein J [Penicillium aethiopicum]	80/81	878	8.1e-255
FUN_007669 (gsfR1)	2163/721	Probable transcription factor gsfR1; AltName: Full=Griseofulvin synthesis protein R1 [Penicillium aethiopicum]	80/80	1100	0

[truncated: 1 more sheets: Table S11. A. burnettii ]
