# Supplementary material for: Conservation of griseofulvin genes in the gsf gene cluster among fungal genomes
Source: G3 (Bethesda). 2021 Nov 18;12(2):jkab399. doi: 10.1093/g3journal/jkab399 (PMC9210304; doi:10.1093/g3journal/jkab399)
Supplement: jkab399_Supplementary_Data_files [file jkab399_supplementary_data_files.zip › Supplementary file 4-Oct17, 2021.xlsx]

## Sheet: S1
Table S1. BLASTN Hits for Penicillium griseofulvum strain D-756 against P. aethiopicum (GU574478) as query.
Query accession	Subject accession	Subject Range	CDS feature	Identity (%)	Alignment length	Mismatches	Gap opens	Query start	Query end	E-value	Bit score
GU574478.1	Query_159513	Scaffold 4_1380732-1374850	gsfA	80.63	5932	1075	34	21314	27220	0	5432
GU574478.1	Query_159513	Scaffold 4_1366534-1362353	gsfF/G	74.098	4297	873	77	34790	38961	0	2601
GU574478.1	Query_159513	Scaffold 4_1389042-1386617	gsfR1	81.032	2462	425	14	13029	15484	0	2310
GU574478.1	Query_159513	Scaffold 4_1383523-1381238	gsfI	78.846	2340	408	25	18691	20997	0	1955
GU574478.1	Query_159513	Scaffold 4_1386335-1384074	gsfJ	78.496	2274	446	17	15910	18152	0	1859
GU574478.1	Query_159513	Scaffold 4_1370065-1368568	gsfD	80.744	1506	256	14	31417	32896	0	1377
GU574478.1	Query_159513	Scaffold 4_1373719-1372005	gsfB	77.765	1718	354	14	27598	29290	0	1339
GU574478.1	Query_159513	Scaffold 4_1371540-1370341	gsfC	82.848	1201	205	1	29935	31135	0	1234
GU574478.1	Query_159513	Scaffold 4_1367962-1366830	gsfE	83.201	1137	187	2	33256	34392	0	1185
GU574478.1	Query_60369	Scaffold 2_7546078-7544786	gsfR2	78.588	1303	268	5	9787	11088	0	1080
GU574478.1	Query_60369	Scaffold 2_7544382-753273	gsfK	75.336	1115	230	7	11520	12594	0	781
GU574478.1	Query_43451	Scaffold 5_3249325-3247855	gsfH	75.397	1512	256	30	40442	41878	0	1020

## Sheet: S2
Table S2. BLASTN Hits for Penicillium vulpinum strain IBT 29486 against P. aethiopicum (GU574478) as query.
Query accession	Subject accession	Subject Range	CDS feature	Identity (%)	Alignment length	Mismatches	Gap opens	Query start	Query end	E-value	Bit score
GU574478.1	MDYP01000001.1_Penicillium	25888-19984	gsfA	81.393	5928	1052	26	21315	27214	0	5647
GU574478.1	MDYP01000001.1_Penicillium	15657-11228	gsfC/D/E	76.318	4476	938	43	29996	34395	0	3210
GU574478.1	MDYP01000001.1_Penicillium	33967-31576	gsfR1	80.116	2414	451	11	13041	15447	0	2167
GU574478.1	MDYP01000001.1_Penicillium	31141-28898	gsfJ	78.675	2265	447	21	15913	18162	0	1846
GU574478.1	MDYP01000001.1_Penicillium	9808-7862	gsfF/G	74.848	1976	438	28	36023	37968	0	1251
GU574478.1	MDYP01000001.1_Penicillium	18310-16769	gsfB	76.943	1544	342	7	27567	29098	0	1161
GU574478.1	MDYP01000001.1_Penicillium	28205-26636	gsfI	74.194	1612	357	21	18867	20461	0	991
GU574478.1	MDYP01000001.1_Penicillium	10825-99801	gsfF	73.07	1062	219	17	34776	35807	3.3e-17	610

## Sheet: S3
Table S3. BLASTN Hits for Penicillium capsulatum strain LiaoWQ-2011 (JPLR01000013.1) against P. aethiopicum (GU574478) as query.
Query accession	Subject accession	Subject Range	CDS feature	Identity (%)	Alignment length	Mismatches	Gap opens	Query start	Query end	E-value	Bit score
GU574478.1	JPLR01000013.1	21320-27244	gsfA	84.362	5947	889	17	19294	25221	0	6493
GU574478.1	JPLR01000013.1	27508-34722	gsfB/C/D/E	78.814	7354	1315	80	25674	32923	0	6097
GU574478.1	JPLR01000013.1	34897-38405	gsfF/G	79.844	3582	613	30	33198	36743	0	3168
GU574478.1	JPLR01000013.1	13052-15463	gsfR1	85.081	2413	342	5	10667	13062	0	2723
GU574478.1	JPLR01000013.1	18685-21281	gsfI	81.298	2620	439	21	16383	18974	0	2468
GU574478.1	JPLR01000013.1	15726-18385	gsfJ	79.585	2699	469	27	13122	15777	0	2336

## Sheet: S4
Table S4. BLASTN Hits for Penicillium coprophilum strain IBT 31321 (MDDG01000006.1) against P. aethiopicum (GU574478) as query.
Query accession	Subject accession	Subject Range	CDS feature	Identity (%)	Alignment length	Mismatches	Gap opens	Query start	Query end	E-value	Bit score
GU574478.1	MDDG01000006.1	25850-20003	gsfA	79.68	5876	1150	23	21335	27194	0	5150
GU574478.1	MDDG01000006.1	12063-8177	gsfF/G	74.121	3984	824	70	34787	38660	0	2408
GU574478.1	MDDG01000006.1	17084-14083	gsfC/D	77.844	3033	589	34	29996	32976	0	2362
GU574478.1	MDDG01000006.1	34094-31778	gsfR1	79.837	2336	421	5	13041	15345	0	2113
GU574478.1	MDDG01000006.1	28440-26332	gsfI	79.18	2147	397	23	18868	21002	0	1799
GU574478.1	MDDG01000006.1	31368-29126	gsfJ	77.025	2259	484	15	15910	18149	0	1699
GU574478.1	MDDG01000006.1	13535-12407	gsfE	83.88	1129	182	0	33265	34393	0	1216
GU574478.1	MDDG01000006.1	19441-17916	gsfB	76.225	1531	346	8	27656	29173	0	1101

## Sheet: S5
Table S5. BLASTN Hits for Penicillium griseofulvum strain MRI314 (LWCZ00000000.1) against P. aethiopicum (GU574478) as query.
Query accession	Subject accession	Subject Range	CDS feature	Identity (%)	Alignment length	Mismatches	Gap opens	Query start	Query end	E-value	Bit score
GU574478.1	LWCZ01000522.1	12550-6668	gsfA	80.614	5932	1076	34	21314	27220	0	5427
GU574478.1	LWCZ01000522.1	20861-18436	gsfR1	81.072	2462	424	14	13029	15484	0	2315
GU574478.1	LWCZ01000522.1	15342-13056	gsfI	78.907	2342	404	25	18691	20997	0	1966
GU574478.1	LWCZ01000522.1	18154-15893	gsfJ	78.54	2274	445	17	15910	18152	0	1864
GU574478.1	LWCZ01000522.1	1869-372	gsfD	80.677	1506	257	14	31417	32896	0	1372
GU574478.1	LWCZ01000522.1	5538-3954	gsfB	78.878	1586	324	7	27598	29173	0	1329
GU574478.1	LWCZ01000522.1	3344-2145	gsfC	82.848	1201	205	1	29935	31135	0	1234
