# Supplementary material for: Conservation of griseofulvin genes in the gsf gene cluster among fungal genomes
Source: G3 (Bethesda). 2021 Nov 18;12(2):jkab399. doi: 10.1093/g3journal/jkab399 (PMC9210304; doi:10.1093/g3journal/jkab399)
Supplement: jkab399_Supplementary_Dataset [file jkab399_supplementary_dataset.xlsx]

## Sheet: Data S1
Dataset S1. Fungal genomes that have potential to produce griseofulvin acccording the previous studies or search via GenBank. NA=Not Available, SP=Some Partial sequence available.
	Accession Number (mentioned in the article)	Accession Number (via search in GenBank)	Reference
Penicillium aethiopicum	GU574478	-	1
Penicillium griseofulvum strain PG3	LHQR00000000.1	-	2
Xylaria cubensis (flabelliformis)	VFLP00000000	-	3
Penicillium brasilianum	NA	CDHK00000000.1	4
Penicillium canescens	NA	SP	5
Penicillium marinum	NA	SP	6
Penicillium waksmanii	NA	SP	7
Penicillium janthinellum	NA	NPFE00000000.1	8
Penicillium sclerotigenum	NA	SP	9
Abieticola koreana	NA	NA	10
Stachybotrys levispora	NA	SP	11
Penicillium persicinum	NA	SP	12
Penicillium coprophilum	NA	MDDG00000000.1	13
Penicillium dipodomyicola	NA	SP	14
Penicillium coprobium	NA	SP	14
Penicillium concentricum	NA	SP	14
Penicillium vulpinum	NA	MDYP00000000.1	14
Penicillium formosanum	NA	SP	14
Penicillium clavigerum	NA	SP	14
Penicillium lanosum	NA	SP	15
Penicillium raistrickii	NA	SP	15
Penicillium soppii	NA	SP	15
Penicillium murcianum	NA	SP	15
Penicillium nigricans	NA	NA	15
Penicillium nodusitatum	NA	NA	15
Penicillium yarmokense	NA	SP	15
Penicillium lanosum Westling	NA	SP	16
Penicillium jensenii	NA	SP	16
Penicillium janczewskii	NA	SP	16
Memnoniella echinata	NA	NA	17
References:
1. Chooi Y-H, Cacho R, Tang Y. Identification of the viridicatumtoxin and griseofulvin gene clusters from Penicillium aethiopicum. Chemistry & biology. 2010;17(5):483-94.
2. Banani H, Marcet-Houben M, Ballester A-R, Abbruscato P, González-Candelas L, Gabaldón T, et al. Genome sequencing and secondary metabolism of the postharvest pathogen Penicillium griseofulvum. BMC genomics. 2016;17(1):19.
3. Mead ME, Raja HA, Steenwyk JL, Knowles SL, Oberlies NH, Rokas A. Draft Genome Sequence of the Griseofulvin-Producing Fungus Xylaria flabelliformis Strain G536. Microbiology resource announcements. 2019;8(38):e00890-19.
4. Tang H-Y, Zhang Q, Li H, Gao J-M. Antimicrobial and allelopathic metabolites produced by Penicillium brasilianum. Natural product research. 2015;29(4):345-8.
5. Roullier C, Bertrand S, Blanchet E, Peigné M, Robiou du Pont T, Guitton Y, et al. Time dependency of chemodiversity and biosynthetic pathways: an LC-MS metabolomic study of marine-sourced penicillium. Marine drugs. 2016;14(5):103.
6. Jadulco R, Edrada RA, Ebel R, Berg A, Schaumann K, Wray V, et al. New Communesin Derivatives from the Fungus Penicillium sp. Derived from the Mediterranean Sponge Axinella v errucosa. Journal of natural products. 2004;67(1):78-81.
7. Petit K, Mondeguer F, Roquebert M, Biard J, Pouchus Y. Detection of griseofulvin in a marine strain of Penicillium waksmanii by ion trap mass spectrometry. Journal of microbiological methods. 2004;58(1):59-65.
8. Xue C, Li T, Deng Z, Fu H, Lin W. Janthinolide AB, two new 2, 5-piperazinedione derivatives from the endophytic Penicillium janthinellum isolated from the soft coral Dendronephthya sp. Die Pharmazie. 2006;61(12):1041-4.
9. Clarke S, McKenzie M. Penicillium sclerotigenum: a new source of Griseofulvin. Nature. 1967;213(5075):504-5.
10. Lee HB, Mun HY, Nguyen TTT, Kim J-C, Stone JK. Abieticola koreana gen. et sp. nov., a griseofulvin-producing endophytic xylariaceous ascomycete from Korea. Mycotaxon. 2016;131(4):749-64.
11. Ribeiro AI, Costa ES, Thomasi SS, Brandão DFR, Vieira PC, Fernandes JoB, et al. Biological and chemical control of Sclerotinia sclerotiorum using Stachybotrys levispora and its secondary metabolite griseofulvin. Journal of agricultural and food chemistry. 2018;66(29):7627-32.
12. Wang L, Zhou H-B, Frisvad JC, Samson RA. Penicillium persicinum, a new griseofulvin, chrysogine and roquefortine C producing species from Qinghai province, China. Antonie van leeuwenhoek. 2004;86(2):173-9.
13. Nielsen JC, Grijseels S, Prigent S, Ji B, Dainat J, Nielsen KF, et al. Global analysis of biosynthetic gene clusters reveals vast potential of secondary metabolite production in Penicillium species. Nature microbiology. 2017;2(6):1-9.
14. Frisvad JC, Samson RA. Polyphasic taxonomy of Penicillium subgenus Penicillium. A guide to identification of food and air-borne terverticillate Penicillia and their mycotoxins. Studies in mycology. 2004;49(1):1-174.
15. Larsen TO, Smedsgaard J, Nielsen KF, Hansen ME, Frisvad JC. Phenotypic taxonomy and metabolite profiling in microbial drug discovery. Natural product reports. 2005;22(6):672-95.
16. Samson RA, Pitt JI. Modern concepts in Penicillium and Aspergillus classification: Springer Science & Business Media; 2013.
17. Jarvis BB, Zhou Y, Jiang J, Wang S, Sorenson W, Hintikka E-L, et al. Toxigenic molds in water-damaged buildings: dechlorogriseofulvins from Memnoniella echinata. Journal of natural products. 1996;59(6):553-4.

## Sheet: Data S2_ Fig S1
Dataset S2. List of gene cluster families (GCFs) and clan containing at griseofulvin biosynthetic gene clusters (BGCs) according antiSMASH and BiG-SCAPE analysis.
Clan	GCF Identifier	BGC Identifier	antiSMASH Classification	Most similar known cluster - MIBiG	First blast result (antiSMASH data)	Number of proteins with BLAST hits to this cluster	Cumulative BLAST score	Significant hits (MIBiG BGC-ID)
PKSI	FAM 00011	Penicillium griseofulvum D-756	Type I PKS (Polyketide synthase)	griseofulvin biosynthetic gene cluster	Penicillium aethiopicum GU574478.4	9	9323	BGC000007, griseofulvin gene cluster
		Penicillium griseofulvum MRI314	Type I PKS (Polyketide synthase)	griseofulvin biosynthetic gene cluster	Penicillium aethiopicum GU574478.5	6	5525	BGC000007, griseofulvin gene cluster
		Penicillium griseofulvum PG3	Type I PKS (Polyketide synthase)	griseofulvin biosynthetic gene cluster	Penicillium aethiopicum GU574478.6	10	9271	BGC000007, griseofulvin gene cluster
		Xylaria flabelliformis G536	Type I PKS (Polyketide synthase)	griseofulvin biosynthetic gene cluster	Penicillium aethiopicum GU574478.7	7	7391	BGC000007, griseofulvin gene cluster
		Aspergillus alliaceus CBS 536.65	Type I PKS (Polyketide synthase)	griseofulvin biosynthetic gene cluster	Penicillium aethiopicum GU574478.1	9	7494	BGC000007, griseofulvin gene cluster
		Aspergillus alliaceus IBT 14317	Type I PKS (Polyketide synthase)	griseofulvin biosynthetic gene cluster	Penicillium aethiopicum GU574478.2	9	7509	BGC000007, griseofulvin gene cluster
		Aspergillus burnettii FRR 5400	Type I PKS (Polyketide synthase)	griseofulvin biosynthetic gene cluster	Penicillium aethiopicum GU574478.2	9		BGC000007, griseofulvin gene cluster
		Penicillium aethiopicum IBT 5753	Type I PKS (Polyketide synthase)	griseofulvin biosynthetic gene cluster	Penicillium aethiopicum GU574478.9	13	17411	BGC000007, griseofulvin gene cluster
		Penicillium coprophilum IBT 31321	Type I PKS (Polyketide synthase)	griseofulvin biosynthetic gene cluster	Penicillium aethiopicum GU574478.11	9	8452	BGC000007, griseofulvin gene cluster
	FAM 00010	Penicillium vulpinum IBT 29486	Type I PKS (Polyketide synthase)	griseofulvin biosynthetic gene cluster	Penicillium aethiopicum GU574478.3	7	7159	BGC000007, griseofulvin gene cluster
	FAM 00006	Memnoniella echinata JCM 22618	Type I PKS (Polyketide synthase)	griseofulvin biosynthetic gene cluster	Penicillium aethiopicum GU574478.8	7	6483	BGC000007, griseofulvin gene cluster
	FAM 00008	Penicillium capsulatum LiaoWQ-2011	Type I PKS (Polyketide synthase)	griseofulvin biosynthetic gene cluster	Penicillium aethiopicum GU574478.10	9	8232	BGC000007, griseofulvin gene cluster
					P. griseofulvumD-756 (This study), P. griseofulvum PG3 (LHQR00000000.1)
					P. coprophilum (MDDG00000000.1)
					P. aethiopicum (GU574478.1)
					P. vulpinum (MDYP01000001.1)
					A. burnettii (SPNV00000000.1)
					A. alliaceus (STFQ00000000.1, SWAS00000000.1)
					X. flabelliformis (VFLP00000000.1)
					M. echinata (BCHF00000000.1)
					P. griseofulvum MRI314 (LWCZ00000000.1)
					P. capsulatum (JPLR00000000.1)
Fig S1. Phylogenetic tree of gsf gene cluster based on BiG-SCAPE analysis. Absent-present table of gene cluster families (GSFs) are also provided. The red highlighted species (P.griseofulvum D-756) is the stain that we sequenced in this study.

## Sheet: Fig S2
Fig S2. The unrooted phylogenetic tree was constructed by FastME approach. Supporting bootstrap values are based on 500 replicates. The M. echinata was used as an outgroup.

## Sheet: Fig S3
Fig S3. The unrooted phylogenetic tree was constructed by the maximum likelihood-based PhyML approach, using aligned nucleotide sequences of ITS region of fungal species. Supporting bootstrap values are based on 500 replicates. The X. flabelliformis was used as an outgroup.

## Sheet: Data S3
Dataset S3. The BLASTN comparison of gsf genes between P. griseofulvum strain D-756 and P. griseofulvum strain PG3.
	Max Score	Total Score	Query Coverage (%)	E Value	Identity (%)
gsfR1	2637	2668	67	0	99.86
gsfJ	3048	3048	100	0	99.94
gsfI	2891	2891	100	0	99.94
gsfA	8882	8882	100	0	99.92
gsfB	2223	2223	100	0	99.13
gsfC	2149	2149	100	0	100
gsfD	2143	2143	100	0	100
gsfE	2040	2040	100	0	100
gsfF	2652	2652	100	0	100

## Sheet: Data S4
Dataset S4. Functional domains of griseofulvin gene cluster among the surveyed species according to Pfam database. The green and pink color codes show the present and absent the gsf genes respectively. The check mark shows the presence of the functional domain, which are listed under the gene name and are in red. The functional domain has been lost from some genes, which are shown in red boxes. I…
	gsfR2	gsfK	gsfR1	gsfJ	gsfI	gsfA						gsfB	gsfC	gsfD		gsfE	gsfF	gsfG	gsfH
	PF00172	PF00106		PF07690	PF04820	PF16073	PF02801	PF00550	PF00109	PF00698	PF14765	PF00891	PF00891	PF00891	PF08100		PF00067	PF12796	PF00857
Penicillium aethiopicum (GU574478.1)	ü	ü		ü	ü	ü	ü	ü	ü	ü		ü	ü	ü	ü		ü	ü	ü
Aspergillus alliaceus (SWAS00000000.1)					ü	ü	ü	ü	ü	ü		ü	ü				ü	ü
Aspergillus alliaceus (STFQ00000000.1)					ü	ü	ü	ü	ü	ü		ü	ü				ü	ü
Penicillium capsulatum (JPLR00000000.1)				ü		ü	ü	ü	ü	ü	ü	ü	ü	ü			ü
Penicillium coprophilum (MDDG00000000.1)				ü	ü	ü	ü	ü	ü	ü		ü	ü	ü	ü			ü
Penicillium griseofulvum PG3 (LHQR00000000.1)				ü	ü	ü	ü	ü	ü	ü		ü	ü	ü	ü		ü	ü
Penicillium griseofulvum D-756 (This Study)				ü	ü		ü	ü	ü	ü		ü	ü	ü	ü		ü
Penicillium vulpinum (MDYP01000001.1)				ü		ü	ü	ü	ü	ü		ü	ü	ü	ü			ü
Penicillium griseofulvum MRI314 (LWCZ00000000.1)				ü	ü	ü	ü		ü	ü		ü	ü	ü	ü
Xylaria flabelliformis (VFLP00000000.1)					ü	ü	ü	ü	ü	ü		ü	ü	ü	ü		ü
Aspergillus brunettii					ü	ü	ü	ü	ü	ü		ü	ü				ü	ü
Memnoniella echinata (BCHF00000000.1)					ü	ü	ü	ü	ü	ü		ü	ü	ü	ü		ü

## Sheet: Data S5
Dataset S5. The discription of Pfam domains located in gsf genes.
Pfam Accession Number	Name	Description
PF00172	Zn_clus	Fungal Zn(2)-Cys(6) binuclear cluster domain
PF00106	adh_short	short chain dehydrogenase
PF07690	MFS_1	Major Facilitator Superfamily
PF04820	Trp_halogenase	Tryptophan halogenase
PF16073	SAT	Starter unit:ACP transacylase in aflatoxin biosynthesis
PF02801	Ketoacyl-synt_C	Beta-ketoacyl synthase, C-terminal domain
PF00550	PP-binding	Phosphopantetheine attachment site
PF00109	ketoacyl-synt	Beta-ketoacyl synthase, N-terminal domain
PF00698	Acyl_transf_1	Acyl transferase domain
PF14765	PS-DH	Polyketide synthase dehydratase
PF00891	Methyltransf_2	O-methyltransferase domain
PF08100	Dimerisation	Dimerisation domain
PF00067	p450	Cytochrome P450
PF12796	PF12796	Ankyrin repeats
PF00857	Isochorismatase	Isochorismatase family
